# Supplementary material for: A network-based modeling framework reveals the core signal transduction network underlying high carbon dioxide-induced stomatal closure in guard cells
Source: PLoS Biol. 2024 May 1;22(5):e3002592. doi: 10.1371/journal.pbio.3002592 (PMC11090369; doi:10.1371/journal.pbio.3002592)
Supplement: S3 Table — (XLSX) [file pbio.3002592.s003.xlsx]

## Sheet: Sheet1
Signal	Observation in reference	Reference (pmid, or DOI if pmid unavailable)	Condition	Simulation setting	Observed experimental outcome	Interpreted outcome	Simulation - 1000 iterations in 30 timesteps	Consistency
High CO2	Lack of MPK4 and MPK12 in guard cells abolishes stomatal CO2 responses	27694184, 27923039, 30203878, https://doi.org/10.1111/nph.18913	mpk4/mpk12 mutant	MPKs = OFF	CO2-insensitivity	No closure	closure=0	C
High CO2	Whether kinase activity of MPK is lost (K70R mutant) or hyperactive (Y122C mutant) does not affect high CO2 induced stomatal closure	https://doi.org/10.1111/nph.18913	kinase dead MPK (K70R mutant)	MPKs activity = OFF	normal closure	closure	closure=1	C
High CO2	Whether kinase activity of MPK is lost (K70R mutant) or hyperactive (Y122C mutant) does not affect high CO2 induced stomatal closure	https://doi.org/10.1111/nph.18913	mutants of MPK with hyperactive kinase activity (Y122C mutant)	MPKs activity = ON	normal closure	closure	closure=1	C
High CO2	Mutants of MPK12 (G52R and DE) that cannot interact with HT1 display impaired CO2 responses	https://doi.org/10.1111/nph.18913	mutants of MPK12 (G52R and DE) that cannot interact with HT1 and with reduced kinase activity	MPKs activity = OFF, MPKsHT1_complex = ON	reduced CO2 induced stomatal closure	No or reduced closure	closure=0	C
High CO2	ht1-2 mutant has low stomatal conductance and is insensitive to CO2	16518390, 27694184	ht1-2 mutant	HT1 = OFF	low aperture, CO2-insensitivity	closure	closure=1	C
High CO2	ht1-8D dominant mutant has high stomatal conductance and is insensitive to CO2	27034327, 27694184	ht1-8D mutant	HT1 = ON	high aperture, CO2-insensitivity	No closure	closure=0	C
High CO2	In the rhc1ht1-2 double-mutant, bicarbonate activation of the S-type anion channels was restored to the WT level	25599916	rhc1 ht1-2 double mutant	RHC1=OFF, HT1=OFF	S-type anion channels was restored to the WT level	SLAC1_CO2 = ON	SLAC1_CO2=1	C
High CO2	ht1-2 ost1 double-mutant is impaired in high-CO2-induced stomatal closing, similar to ost1 single mutant	25599916	ht1-2 ost1 double-mutant	HT1=OFF, OST1 minimum function=OFF	impaired in high-CO2-induced stomatal closing	No or reduced closure	closure=0	C
High CO2	cbc1 cbc2 double mutant does not respond to high CO2 and shows low stomatal conductance	36475789	cbc1 cbc2 mutant	CBC1/2 = OFF	irresponsive to high CO2, with low stomatal conductance	closure	closure=1	C
High CO2	cbc1 cbc2 ht1-109V triple mutant does not respond to high CO2 and shows low stomatal conductance	36475789	cbc1 cbc2 ht1-109V mutant	CBC1/2 = OFF, HT1 = ON	irresponsive to high CO2, with low stomatal conductance	closure	closure=0	IC
High CO2	βCA1 and βCA4 double mutant shows impaired CO2 regulation	20010812	βCA1 and βCA4 mutant	CA14 = OFF	impaired CO2-regulation	reduced closure	closure=0	C
High CO2	The ht1-2-ca1ca4 triple mutant has low conductance and no response to CO2	20010812	βCA1, βCA4 and ht1-2 mutant	CA14 = OFF, HT1=OFF	irresponsive to high CO2, with low stomatal conductance	closure	closure=1	C
High CO2	Loss of RCD7/GHR1 causes insensitivity to CO2	27694184, 30361234	ghr1 mutant	GHR1 = OFF	Insensitivity to CO2	No closure	closure=0.415	C
High CO2	low [HCO3] at high [CO2] and [H] did not activate S-type anion currents	21423149	low [HCO3] at high [CO2] and [H]	HCO3= OFF	SLAC1 = OFF	SLAC1 = OFF	SLAC1_nonCO2=0, SLAC1_CO2=0	C
High CO2	Inhibition of cytosolic Ca2+ transients by calcium chelator attenuated high CO2-induced stomatal closing	16651523, 21994053, https://doi.org/10.1046/j.1365-313X.1996.09030297.x	Calcium Chelator (knocks out Calcium)	Cac = OFF; or CaIM and Cac both OFF	attenuated high CO2-induced stomatal closure	no closure or reduced closure	closure=0	C
High CO2	Dominant abi1 and abi2 mutants are insensitive to CO2	9276963, 23703845	Dominant abi1 and abi2 mutants	ABI1 = ON	CO2-insensitivity	No closure	closure=0.440	C
High CO2	Dominant abi1 and abi2 mutants are insensitive to CO2	9276963, 23703845	Dominant abi1 and abi2 mutants	ABI2 = ON	CO2-insensitivity	No closure	closure=0.399	C
High CO2	Elevated CO2 induces elevated Cacyt (Commelina)	https://doi.org/10.1046/j.1365-313X.1996.09030297.x	default high CO2 signal	default	Caclcium activation	Cac > 0	Cac = 0.536 (oscillating)	C
High CO2	Stomatal closure induced by elevated CO2 is inhibited by reactive oxygen species (ROS) scavengers Tiron and Tempol.	26455301, 17160388	ROS scavengers (ROS knockout)	ROS = OFF	reduced closure	reduced closure	closure=0	C
High CO2	Elevated CO2-induced stomatal closure is disrupted in the rbohD rbohF double mutant.	26455301, 12773379, 17160388	rbohD/F mutant	RbohD/F = OFF	reduced closure	reduced closure	closure=0	C
High CO2	OST1 KO causes insensitivity to CO2	21423149	ost1 mutant	OST1 minimum function = OFF	Insensitivity to CO2	No closure	closure=0	C
High CO2	Intrinsic Protein 2;1 (PIP2;1) aquaporin mutants have a defect in stomatal closure	26764375	PIP2;1 mutation	Aquaporins = OFF	Intepret as "Aquaporin disruption impairs stomatal closure"	No closure	closure=0	C
High CO2	Intrinsic Protein 2;1 (PIP2;1) aquaporin mutants have a defect in stomatal closure	26764375	PIP2;1 mutation	CO2 porins = OFF	Intepret as "CO2 porin disruption impairs stomatal closure"	No closure	closure=0	C
High CO2	Anion efflux happens under high CO2	doi: 10.1007/s004250050176	default high CO2 signal	default	Anion efflux	Anion efflux =1	AnionEM=1	C
High CO2	K+ efflux happens under high CO2	doi: 10.1007/s004250050176	default high CO2 signal	default	K+ efflux	K+ efflux = 1	K+_efflux=1	C
High CO2	QUAC1 KO slowed high CO2-induced closure	20626656, 34009364	QUAC1 KO	QUAC1 = OFF	quac1 KO slows CO2-induced closure	slower closure	closure=1	C
High CO2	CPKs knockout: cpk3/5/6/11/23 quintuple mutant shows slower closure; other analyzed CPK knockouts did not show impaired high CO2 response	33187027	multiple cpk mutants	All CPKs = OFF (CPK 4,6,21,23)	Slower CO2 response, only in cpk3/5/6/11/23 quintuple mutant	Closure	closure=1	C
High CO2	ROS is produced under high CO2	26455301, 17160388	default high CO2 signal	default	ROS production	ROS= 1	ROS= 1	C
High CO2	ht1-2 ghr1-1 double mutant is CO2 insensitive and has a stomatal conductance similar to wild-type plants under ambient CO2	27694184	ht1-2 ghr1-1 double mutant	GHR1 = OFF, HT1 = ON	closure intepreted as OFF	No or reduced closure	closure=0.439	C
High CO2	NO knockout causes impaired high CO2 response	26308648	NO knockout	NO=OFF	reduced closure	reduced closure	closure=1	IC
High CO2	The slac1 mutations impairs CO2-, ABA- and dark-induced stomatal closure.	18305482, 34009364	slac1 mutant	SLAC1_nonCO2=OFF, SLAC1_CO2=OFF	reduced closure	reduced closure	closure=0.439	C
High CO2	SLAC1 KO + QUAC1 KO has more impaired CO2 response than SLAC1 KO	34009364	quac1 slac1 double mutant	SLAC1_nonCO2=OFF, SLAC1_CO2=OFF, QUAC1=OFF	less closure than SLAC1 KO	No closure	closure=0	C
High CO2	SLAC1 residue R256 is required for CO2 response	30301791	R256 residue KO	interpreted as SLAC1_CO2=OFF	Reduced sensitivity to CO2	Reduced closure	closure=1	IC
High CO2	CO2 induces guard-cell plasma membrand H+-ATPase dephosphorylation as well as stomatal closure.	36089821	default high CO2 signal	default	H+-ATPase dephosphorylation	H+-ATPase=0	H+-ATPase=0	C
External Calcium	rhc1 does not affect external Calcium induced closure	25599916	rhc1 mutant	RHC1 = OFF, CaIM = ON, high_CO2 = OFF	normal closure	Closure	closure=1	C
External Calcium	ghr1 mutation does not impair stomatal responses to external calcium	30361234	ghr1 mutant	GHR1 = OFF, CaIM = ON, high_CO2 = OFF	remains sensitive to Ca2+	Closure	closure=0.403	IC
External Calcium	Calcium-induced closure is very similar in magnitude to high CO2. induced closure	21994053	External Calcium	CaIM = ON, high_CO2=OFF	Calcium-induced closure is very similar to high CO2 induced closure	Closure	closure=1	C
External Calcium	CPKs knockouts cause impaired calcium-induced closure	21994053	multiple cpk mutants	All CPKs = OFF, CaIM =ON, high_CO2 = OFF	Impaired calcium-induced closure	reduced closure	closure=0.411	C
External Calcium	Lack of MPK9 and MPK12 impaired calcium induced activation of S-type anion channels	19910530	mpk9/mpk12 mutant	MPKs = OFF, CaIM = ON, high_CO2 = OFF	Impaired calcium-induced SLAC1 activation	reduced AnionEM	AnionEM=0.492	C
ROS	GHR1 is required for stomatal responses to apoplastic reactive oxygen species, abscisic acid, high CO2 concentrations, and diurnal light/dark transitions.	30361234, 22730405	ghr1 mutant	GHR1 = OFF, ROS = ON, high_CO2 = OFF	Insensitivity to ROS	No closure	closure=0.412	C
ROS	ROS induces closure in ambient CO2	12773379, 12446847	providing ROS	ROS=ON, high_CO2=OFF	normal closure	Closure	closure=1	C
ROS	Exogenous H2O2 rescues stomatal closing in atrbohD/F double mutant	12773379	ROS treatment on rbohD/F double mutant	ROS=ON, RbohDF=OFF, high_CO2=OFF	normal closure	Closure	closure=1	C
NO	NO (via donor SNP) induces closure in the absence of signals (the paper was about absence of ABA)	12446847, 11788747	providing NO	NO=ON, high_CO2=OFF	normal closure	Closure	closure=1	C
8-nitro-cGMP	Externally providing 8-nitro-cGMP leads to stomatal closure in the absence of signals (the paper was about the absence of ABA)	23396828	providing 8-nitro-cGMP	8-nitro-cGMP = ON, high_CO2=OFF	normal closure	Closure	closure=1	C
cADPR	cADPR causes stomatal closure in the absence of signals (the paper was about absence of ABA).	9861057	providing cADPR	cADPR = ON, high_CO2=OFF	normal closure	Closure	closure=1	C
HCO3	Elevated intracellular [HCO3] with low [CO2] and [H] activated S-type anion currents	21423149	Elevated intracellular [HCO3] with low [CO2] and [H]	HCO3=ON, high_CO2 = OFF	SLAC1 = ON	SLAC1 = ON	SLAC1_CO2=1	C
HCO3	Lack of MPK4 and MPK12 impairs bicarbonate-induced activation of S-type anion channels	27694184, 27923039, 30203878	mpk4/mpk12 mutant	MPKs = OFF, high_CO2 = OFF, HCO3 = ON	impaired SLAC1	SLAC1 = OFF (both SLAC1 nodes)	SLAC1_nonCO2=0, SLAC1_CO2=0	C
High CO2	Elevated CO2 does not activate OST1 in guard cells.	30282744, 32463362	default high CO2 signal	default	OST1 does not elevate	OST1_activated = OFF		True by construction
High CO2	Arabidopsis abi1 and abi2 mutants, which are defective in guard cell ABA signaling, were also compromised in their ability to respond to elevated CO2. Bicarbonate-induced activation of S-type anion channels was reduced in the dominant active PP2C mutants abi1-1 and abi2-1	9276963, 23703845	Dominant abi1 and abi2 mutants	ABI1 = ON	SLAC1 = OFF	SLAC1 = OFF (both SLAC1 nodes)		True by construction
High CO2	Arabidopsis abi1 and abi2 mutants, which are defective in guard cell ABA signaling, were also compromised in their ability to respond to elevated CO2. Bicarbonate-induced activation of S-type anion channels was reduced in the dominant active PP2C mutants abi1-1 and abi2-1	9276963, 23703845	Dominant abi1 and abi2 mutants	ABI2 = ON	SLAC1 = OFF	SLAC1 = OFF (both SLAC1 nodes)		True by construction
High CO2	No observed increase of cytosolic pH under high CO2	doi: 10.1007/s004250050176	default high CO2 signal	default	No increase of cytosolic pH	pHc not in model		True by construction
# The following describes typical process how we obtain expected simulation result based on experimental observations reported in literature.
# Here we describe how we obtain the expected outcome from the published experimental results in our model validation process (main text Table 3). In experimental reports of the effect of a mutation the aperture/conductivity of the mutant under high CO2 is compared to its aperture/conductivity under ambient CO2. If there is an increase instead of reduction the conclusion is “no closure”. If there…
# We use "True by construction" to denote observations that are automatically captured by Boolean rules. These observation should not be included when evaluating model accuracy, as it causes circular reasoning.
# The ht1-2 mutant has lower-than-wild type aperture and stomatal conductivity and the ht1-8D and HT1(A109V) mutants have higher-than-wild type conductivity (no aperture information is available). We use the wild type stomatal conductivity to guide the classification of these cases: the conductivity of the WT under light and ambient CO2 corresponds to open stomata and the conductivity of the WT u…
# When comparing the experiment-based expected outcomes with the model results, we consider every defect in closure consistent. Specifically, a closure percentage that is less than 100% is considered consistent with “reduced closure” as well as “no closure”.This is because a Boolean model cannot effectively capture multiple closure levels to reflect full closure, reduced clsoure, and no-closure s…
