# Supplementary material for: A network-based modeling framework reveals the core signal transduction network underlying high carbon dioxide-induced stomatal closure in guard cells
Source: PLoS Biol. 2024 May 1;22(5):e3002592. doi: 10.1371/journal.pbio.3002592 (PMC11090369; doi:10.1371/journal.pbio.3002592)
Supplement: S4 Table — (XLSX) [file pbio.3002592.s004.xlsx]

## Sheet: High CO2
# Simulated closure response of the CO2 network model, under high CO2, for all single node perturbations.
# Notation $0 and $1 correspond to Knockout (constant OFF) and Constituitive Activity (constant ON), respectively
timestep	Closure	['high_CO2$0']	['high_CO2$1']	['CA14$0']	['CA14$1']	['CO2_porins$0']	['CO2_porins$1']	['CO2_entry_of_cell$0']	['CO2_entry_of_cell$1']	['HCO3$0']	['HCO3$1']	['RHC1$0']	['RHC1$1']	['MPKs$0']	['MPKs$1']	['MPKsHT1complex$0']	['MPKsHT1complex$1']	['HT1$0']	['HT1$1']	['CBC12$0']	['CBC12$1']	['ABA$0']	['ABA$1']	['OST1_basal$0']	['OST1_basal$1']	['OST1_activated$0']	['OST1_activated$1']	['GHR1$0']	['GHR1$1']	['MPKs_kinase$0']	['MPKs_kinase$1']	['ABI1$0']	['ABI1$1']	['ABI2$0']	['ABI2$1']	['HAB1$0']	['HAB1$1']	['RbohDF$0']	['RbohDF$1']	['CIS$0']	['CIS$1']	['cADPR$0']	['cADPR$1']	['ADPRc$0']	['ADPRc$1']	['8nitro_cGMP$0']	['8nitro_cGMP$1']	['cGMP$0']	['cGMP$1']
0	0	0	0	0	0	0	0	0	0	0	0	0	0	0	0	0	0	0	0	0	0	0	0	0	0	0	0	0	0	0	0	0	0	0	0	0	0	0	0	0	0	0	0	0	0	0	0	0	0
1	0	0	0	0	0	0	0	0	0	0	0	0	0	0	0	0	0	0	0	0	0	0	0	0	0	0	0	0	0	0	0	0	0	0	0	0	0	0	0	0	0	0	0	0	0	0	0	0	0
2	0	0	0	0	0	0	0	0	0	0	0	0	0	0	0	0	0	0	0	0	0	0	0	0	0	0	0	0	0.001	0	0	0	0	0	0	0	0	0	0	0	0.001	0	0	0	0	0	0	0	0
3	0	0	0	0	0	0	0	0	0	0	0	0	0	0	0	0	0	0	0	0	0	0	0	0	0	0	0	0	0.029	0	0	0	0	0	0	0	0	0	0	0	0.013	0	0.007	0	0.003	0	0.002	0	0
4	0	0	0	0	0	0	0	0	0	0	0	0	0	0	0	0	0.001	0.011	0	0	0	0	0	0	0.007	0	0.001	0	0.151	0	0.002	0	0	0	0	0	0	0	0.003	0.001	0.075	0.001	0.055	0	0.028	0	0.022	0	0
5	0	0	0.001	0	0.001	0	0	0	0.003	0	0.009	0	0.001	0	0.001	0	0.029	0.068	0	0	0.002	0.001	0	0	0.047	0.001	0.001	0	0.412	0.001	0.027	0.001	0.001	0.002	0	0.002	0.001	0	0.047	0.002	0.208	0.004	0.145	0.002	0.124	0.001	0.112	0.001	0.001
6	0.008	0	0.014	0	0.009	0	0.009	0	0.024	0	0.058	0.01	0.004	0	0.006	0	0.127	0.226	0	0.013	0.012	0.01	0.012	0	0.167	0.011	0.01	0	0.595	0.009	0.12	0.011	0.004	0.026	0	0.014	0.009	0	0.196	0.013	0.374	0.015	0.284	0.014	0.297	0.009	0.241	0.013	0.016
7	0.06	0	0.064	0	0.054	0	0.049	0	0.098	0	0.211	0.052	0.063	0	0.048	0	0.297	0.441	0	0.056	0.045	0.064	0.06	0	0.399	0.053	0.048	0	0.708	0.051	0.312	0.056	0.028	0.097	0.001	0.057	0.047	0	0.419	0.058	0.53	0.056	0.465	0.05	0.446	0.05	0.4	0.064	0.064
8	0.167	0	0.196	0	0.197	0	0.176	0	0.251	0	0.413	0.157	0.184	0	0.158	0	0.516	0.65	0	0.188	0.144	0.158	0.168	0	0.616	0.154	0.178	0.002	0.817	0.179	0.537	0.18	0.073	0.255	0.005	0.18	0.16	0	0.64	0.185	0.688	0.166	0.618	0.177	0.602	0.159	0.569	0.174	0.189
9	0.362	0	0.38	0	0.4	0	0.365	0	0.452	0	0.597	0.355	0.382	0	0.355	0	0.704	0.795	0	0.353	0.31	0.341	0.389	0	0.778	0.336	0.365	0.009	0.895	0.355	0.726	0.383	0.153	0.475	0.015	0.354	0.35	0	0.791	0.35	0.819	0.356	0.774	0.365	0.744	0.348	0.733	0.359	0.388
10	0.601	0	0.581	0	0.573	0	0.568	0	0.649	0	0.77	0.544	0.572	0	0.567	0	0.836	0.879	0	0.568	0.501	0.545	0.584	0	0.874	0.533	0.564	0.051	0.949	0.554	0.841	0.606	0.264	0.678	0.047	0.563	0.538	0	0.881	0.553	0.9	0.561	0.868	0.556	0.866	0.559	0.835	0.572	0.567
11	0.744	0	0.736	0	0.752	0	0.747	0	0.8	0	0.873	0.718	0.753	0	0.731	0	0.911	0.94	0	0.743	0.666	0.708	0.748	0	0.938	0.726	0.744	0.09	0.974	0.748	0.914	0.756	0.32	0.815	0.094	0.746	0.725	0	0.928	0.728	0.94	0.734	0.93	0.717	0.925	0.729	0.918	0.732	0.733
12	0.858	0	0.85	0	0.859	0	0.856	0	0.89	0	0.929	0.846	0.863	0	0.838	0	0.956	0.967	0	0.849	0.781	0.818	0.861	0	0.972	0.845	0.857	0.179	0.985	0.86	0.956	0.848	0.355	0.885	0.181	0.856	0.846	0	0.971	0.844	0.967	0.845	0.967	0.847	0.958	0.836	0.959	0.849	0.836
13	0.919	0	0.914	0	0.924	0	0.922	0	0.951	0	0.96	0.919	0.927	0	0.909	0	0.972	0.978	0	0.919	0.864	0.896	0.921	0	0.986	0.916	0.924	0.274	0.991	0.925	0.975	0.916	0.379	0.946	0.268	0.914	0.918	0	0.981	0.91	0.982	0.91	0.985	0.918	0.977	0.913	0.98	0.918	0.908
14	0.956	0	0.964	0	0.965	0	0.959	0	0.974	0	0.973	0.962	0.962	0	0.958	0	0.986	0.989	0	0.959	0.928	0.94	0.952	0	0.992	0.956	0.961	0.306	0.995	0.964	0.986	0.955	0.382	0.97	0.323	0.946	0.958	0	0.987	0.956	0.99	0.945	0.991	0.958	0.987	0.95	0.986	0.955	0.952
15	0.977	0	0.977	0	0.981	0	0.983	0	0.988	0	0.987	0.976	0.98	0	0.975	0	0.99	0.994	0	0.979	0.953	0.979	0.977	0	0.998	0.973	0.987	0.359	0.997	0.98	0.992	0.972	0.424	0.981	0.361	0.974	0.98	0	0.993	0.973	0.994	0.971	0.995	0.974	0.991	0.969	0.995	0.975	0.97
16	0.987	0	0.986	0	0.99	0	0.992	0	0.997	0	0.993	0.985	0.99	0	0.985	0	0.994	0.996	0	0.988	0.974	0.988	0.987	0	0.998	0.983	0.993	0.413	0.999	0.992	0.995	0.981	0.434	0.99	0.382	0.984	0.988	0	0.998	0.985	0.998	0.986	0.996	0.985	0.995	0.984	0.999	0.99	0.985
17	0.988	0	0.991	0	0.996	0	0.996	0	0.997	0	0.997	0.994	0.992	0	0.992	0	0.997	0.999	0	0.993	0.982	0.993	0.994	0	0.999	0.99	0.997	0.425	0.999	0.995	0.998	0.988	0.405	0.997	0.361	0.991	0.996	0	1	0.99	0.999	0.993	0.997	0.99	0.998	0.992	0.999	0.994	0.994
18	0.993	0	0.995	0	0.998	0	0.998	0	1	0	0.999	0.995	0.996	0	0.994	0	0.999	0.999	0	0.997	0.988	0.996	0.998	0	1	0.994	0.997	0.414	0.999	0.997	0.999	0.994	0.425	0.998	0.374	0.993	0.998	0	1	0.994	1	0.994	0.998	0.993	0.999	0.995	0.999	0.998	0.998
19	0.995	0	0.997	0	0.999	0	0.998	0	1	0	1	0.996	0.997	0	0.996	0	1	1	0	0.999	0.996	0.998	0.999	0	1	1	1	0.398	1	0.998	1	0.995	0.409	0.999	0.364	0.997	0.999	0	1	0.999	1	0.996	0.998	0.994	1	0.998	0.999	0.998	0.998
20	0.998	0	0.999	0	0.999	0	0.998	0	1	0	1	0.999	0.997	0	0.999	0	1	1	0	0.999	0.997	0.999	0.999	0	1	1	1	0.397	1	1	1	0.998	0.423	1	0.376	0.998	1	0	1	1	1	0.998	1	0.997	1	0.999	1	0.999	0.999
21	0.999	0	1	0	1	0	0.999	0	1	0	1	1	0.999	0	1	0	1	1	0	0.999	0.999	1	0.999	0	1	1	1	0.402	1	1	1	0.998	0.427	1	0.36	1	1	0	1	1	1	0.999	1	1	1	0.999	1	0.999	0.999
22	1	0	1	0	1	0	0.999	0	1	0	1	1	1	0	1	0	1	1	0	1	0.999	1	0.999	0	1	1	1	0.397	1	1	1	1	0.417	1	0.381	1	1	0	1	1	1	0.999	1	1	1	0.999	1	0.999	0.999
23	1	0	1	0	1	0	0.999	0	1	0	1	1	1	0	1	0	1	1	0	1	0.999	1	1	0	1	1	1	0.366	1	1	1	1	0.424	1	0.387	1	1	0	1	1	1	0.999	1	1	1	0.999	1	0.999	1
24	1	0	1	0	1	0	0.999	0	1	0	1	1	1	0	1	0	1	1	0	1	0.999	1	1	0	1	1	1	0.379	1	1	1	1	0.377	1	0.403	1	1	0	1	1	1	1	1	1	1	0.999	1	0.999	1
25	1	0	1	0	1	0	1	0	1	0	1	1	1	0	1	0	1	1	0	1	0.999	1	1	0	1	1	1	0.407	1	1	1	1	0.382	1	0.398	1	1	0	1	1	1	1	1	1	1	0.999	1	0.999	1
26	1	0	1	0	1	0	1	0	1	0	1	1	1	0	1	0	1	1	0	1	0.999	1	1	0	1	1	1	0.42	1	1	1	1	0.403	1	0.407	1	1	0	1	1	1	1	1	1	1	1	1	1	1
27	1	0	1	0	1	0	1	0	1	0	1	1	1	0	1	0	1	1	0	1	0.999	1	1	0	1	1	1	0.425	1	1	1	1	0.409	1	0.424	1	1	0	1	1	1	1	1	1	1	1	1	1	1
28	1	0	1	0	1	0	1	0	1	0	1	1	1	0	1	0	1	1	0	1	0.999	1	1	0	1	1	1	0.389	1	1	1	1	0.403	1	0.404	1	1	0	1	1	1	1	1	1	1	1	1	1	1
29	1	0	1	0	1	0	1	0	1	0	1	1	1	0	1	0	1	1	0	1	0.999	1	1	0	1	1	1	0.411	1	1	1	1	0.419	1	0.411	1	1	0	1	1	1	1	1	1	1	1	1	1	1
30	1	0	1	0	1	0	1	0	1	0	1	1	1	0	1	0	1	1	0	1	1	1	1	0	1	1	1	0.415	1	1	1	1	0.44	1	0.399	1	1	0	1	1	1	1	1	1	1	1	1	1	1
	default	['high_CO2$0']	['high_CO2$1']	['CAs$0']	['CAs$1']	['CO2_porins$0']	['CO2_porins$1']	['CO2_entry_of_cell$0']	['CO2_entry_of_cell$1']	['HCO3$0']	['HCO3$1']	['RHC1$0']	['RHC1$1']	['MPKs$0']	['MPKs$1']	['MPKsHT1complex$0']	['MPKsHT1complex$1']	['HT1$0']	['HT1$1']	['CBC12$0']	['CBC12$1']	['ABA$0']	['ABA$1']	['OST1_basal$0']	['OST1_basal$1']	['OST1_activated$0']	['OST1_activated$1']	['GHR1$0']	['GHR1$1']	['MPKs_kinase$0']	['MPKs_kinase$1']	['ABI1$0']	['ABI1$1']	['ABI2$0']	['ABI2$1']	['HAB1$0']	['HAB1$1']	['RbohDF$0']	['RbohDF$1']	['CIS$0']	['CIS$1']	['cADPR$0']	['cADPR$1']	['ADPRc$0']	['ADPRc$1']	['8nitro_cGMP$0']	['8nitro_cGMP$1']	['cGMP$0']	['cGMP$1']
CPC	20.612	0	20.645	0	20.697	0	20.612	0	21.074	0	21.769	20.508	20.662	0	20.512	0	22.315	22.932	0	20.602	20.134	20.434	20.647	0	22.771	20.471	20.627	7.328	24.496	20.608	22.38	20.638	8.58	21.114	7.126	20.569	20.513	0	22.835	20.541	23.478	20.528	23.073	20.537	22.94	20.486	22.748	20.586	20.596
[truncated: 40 more columns]

## Sheet: Default WT CPC range
# 200 simulations under high CO2 with default initial conditions.
# This simulation defines the CPC range of the "close to WT" response type, as the Max and Min values at the end of the table. Notation $0 and $1 correspond to Knockout (constant OFF) and Constituitive Activity (constant ON), respectively
timestep	Closure	['high_CO2$1']	['high_CO2$1']	['high_CO2$1']	['high_CO2$1']	['high_CO2$1']	['high_CO2$1']	['high_CO2$1']	['high_CO2$1']	['high_CO2$1']	['high_CO2$1']	['high_CO2$1']	['high_CO2$1']	['high_CO2$1']	['high_CO2$1']	['high_CO2$1']	['high_CO2$1']	['high_CO2$1']	['high_CO2$1']	['high_CO2$1']	['high_CO2$1']	['high_CO2$1']	['high_CO2$1']	['high_CO2$1']	['high_CO2$1']	['high_CO2$1']	['high_CO2$1']	['high_CO2$1']	['high_CO2$1']	['high_CO2$1']	['high_CO2$1']	['high_CO2$1']	['high_CO2$1']	['high_CO2$1']	['high_CO2$1']	['high_CO2$1']	['high_CO2$1']	['high_CO2$1']	['high_CO2$1']	['high_CO2$1']	['high_CO2$1']	['high_CO2$1']	['high_CO2$1']	['high_CO2$1']	['high_CO2$1']	['high_CO2$1']	['high_CO2$1']	['high_CO2$1']	['high_CO2$1']
0	0	0	0	0	0	0	0	0	0	0	0	0	0	0	0	0	0	0	0	0	0	0	0	0	0	0	0	0	0	0	0	0	0	0	0	0	0	0	0	0	0	0	0	0	0	0	0	0	0
1	0	0	0	0	0	0	0	0	0	0	0	0	0	0	0	0	0	0	0	0	0	0	0	0	0	0	0	0	0	0	0	0	0	0	0	0	0	0	0	0	0	0	0	0	0	0	0	0	0
2	0	0	0	0	0	0	0	0	0	0	0	0	0	0	0	0	0	0	0	0	0	0	0	0	0	0	0	0	0	0	0	0	0	0	0	0	0	0	0	0	0	0	0	0	0	0	0	0	0
3	0	0	0	0	0	0	0	0	0	0	0	0	0	0	0	0	0	0	0	0	0	0	0	0	0	0	0	0	0	0	0	0	0	0	0	0	0	0	0	0	0	0	0	0	0	0	0	0	0
4	0	0	0	0	0	0	0	0	0.001	0	0	0	0	0	0	0	0	0	0	0	0	0	0	0	0	0	0	0	0	0	0	0	0	0.001	0	0	0	0	0	0	0	0	0	0	0	0	0	0	0
5	0.001	0.001	0.001	0.003	0.001	0.002	0.002	0.001	0.001	0.001	0.001	0.001	0	0.001	0.003	0	0.003	0.002	0.001	0.002	0	0.001	0	0.001	0	0.001	0	0.002	0.001	0	0	0.001	0	0.001	0	0.001	0	0.002	0	0	0	0.002	0.001	0.002	0.001	0.003	0.001	0	0.002
6	0.01	0.011	0.01	0.015	0.008	0.014	0.009	0.016	0.011	0.013	0.01	0.009	0.009	0.01	0.012	0.014	0.01	0.017	0.007	0.003	0.01	0.014	0.013	0.009	0.01	0.004	0.008	0.008	0.011	0.012	0.009	0.01	0.01	0.01	0.009	0.012	0.01	0.011	0.012	0.018	0.01	0.013	0.011	0.009	0.015	0.014	0.012	0.008	0.011
7	0.052	0.064	0.051	0.068	0.064	0.057	0.057	0.052	0.054	0.067	0.05	0.064	0.064	0.045	0.045	0.059	0.07	0.061	0.057	0.05	0.049	0.066	0.061	0.056	0.051	0.048	0.042	0.051	0.05	0.066	0.063	0.065	0.05	0.043	0.059	0.049	0.058	0.056	0.054	0.065	0.054	0.06	0.059	0.052	0.048	0.06	0.068	0.055	0.054
8	0.163	0.168	0.174	0.179	0.187	0.162	0.173	0.178	0.171	0.196	0.156	0.169	0.183	0.166	0.15	0.159	0.197	0.168	0.16	0.162	0.166	0.173	0.194	0.162	0.172	0.168	0.146	0.159	0.177	0.177	0.19	0.167	0.152	0.145	0.177	0.152	0.17	0.152	0.171	0.167	0.158	0.179	0.161	0.149	0.169	0.169	0.177	0.188	0.169
9	0.352	0.346	0.362	0.35	0.363	0.355	0.353	0.378	0.326	0.379	0.359	0.369	0.363	0.339	0.335	0.373	0.388	0.339	0.336	0.348	0.347	0.367	0.366	0.343	0.366	0.378	0.348	0.329	0.362	0.384	0.397	0.353	0.34	0.377	0.381	0.35	0.366	0.343	0.347	0.352	0.342	0.365	0.341	0.334	0.361	0.348	0.377	0.357	0.357
10	0.559	0.568	0.567	0.543	0.573	0.563	0.572	0.586	0.547	0.57	0.578	0.579	0.573	0.543	0.554	0.571	0.595	0.555	0.55	0.561	0.552	0.587	0.576	0.548	0.587	0.58	0.57	0.55	0.566	0.571	0.59	0.552	0.54	0.579	0.574	0.554	0.589	0.558	0.573	0.548	0.556	0.57	0.551	0.549	0.553	0.541	0.577	0.571	0.56
11	0.74	0.722	0.737	0.729	0.742	0.733	0.732	0.755	0.732	0.728	0.749	0.737	0.751	0.712	0.731	0.723	0.753	0.719	0.712	0.732	0.713	0.729	0.743	0.715	0.737	0.746	0.741	0.731	0.733	0.739	0.737	0.716	0.719	0.727	0.726	0.729	0.741	0.7	0.747	0.716	0.725	0.73	0.707	0.729	0.718	0.721	0.756	0.755	0.726
12	0.844	0.836	0.846	0.835	0.853	0.862	0.838	0.874	0.84	0.834	0.862	0.858	0.861	0.839	0.846	0.848	0.866	0.826	0.835	0.851	0.841	0.852	0.854	0.86	0.862	0.863	0.85	0.851	0.832	0.857	0.841	0.833	0.86	0.853	0.839	0.843	0.852	0.817	0.871	0.834	0.838	0.833	0.82	0.852	0.833	0.84	0.855	0.865	0.837
13	0.909	0.901	0.909	0.903	0.918	0.919	0.915	0.936	0.912	0.915	0.922	0.931	0.92	0.903	0.92	0.906	0.919	0.904	0.908	0.909	0.906	0.918	0.926	0.918	0.919	0.919	0.914	0.921	0.911	0.924	0.921	0.906	0.92	0.918	0.905	0.914	0.914	0.906	0.924	0.911	0.902	0.908	0.9	0.903	0.902	0.93	0.908	0.928	0.919
14	0.946	0.943	0.952	0.956	0.957	0.951	0.954	0.966	0.943	0.956	0.956	0.959	0.958	0.956	0.95	0.95	0.96	0.951	0.947	0.952	0.947	0.955	0.956	0.947	0.955	0.959	0.948	0.96	0.948	0.956	0.963	0.945	0.95	0.956	0.946	0.961	0.951	0.947	0.96	0.943	0.942	0.945	0.946	0.943	0.946	0.963	0.942	0.962	0.948
15	0.969	0.969	0.978	0.975	0.975	0.976	0.974	0.977	0.972	0.977	0.981	0.98	0.975	0.972	0.973	0.969	0.977	0.968	0.968	0.975	0.971	0.974	0.974	0.966	0.979	0.98	0.975	0.979	0.971	0.978	0.98	0.97	0.971	0.976	0.973	0.982	0.976	0.972	0.978	0.971	0.972	0.976	0.964	0.97	0.968	0.982	0.97	0.978	0.969
16	0.984	0.987	0.989	0.988	0.987	0.993	0.981	0.989	0.986	0.992	0.99	0.987	0.988	0.985	0.981	0.985	0.986	0.979	0.982	0.986	0.982	0.984	0.979	0.98	0.988	0.99	0.985	0.991	0.99	0.991	0.989	0.981	0.986	0.986	0.984	0.989	0.991	0.985	0.987	0.988	0.988	0.987	0.981	0.983	0.979	0.992	0.984	0.99	0.985
17	0.988	0.993	0.992	0.994	0.993	0.996	0.985	0.996	0.987	0.994	0.994	0.992	0.995	0.995	0.988	0.991	0.993	0.987	0.987	0.991	0.991	0.989	0.992	0.989	0.992	0.993	0.993	0.995	0.995	0.996	0.993	0.992	0.994	0.993	0.992	0.992	0.997	0.989	0.993	0.994	0.994	0.994	0.988	0.993	0.987	0.996	0.99	0.996	0.99
18	0.994	0.996	0.995	0.999	0.996	0.997	0.994	0.997	0.994	0.996	0.997	0.997	0.996	0.998	0.993	0.996	0.998	0.993	0.993	0.995	0.997	0.992	0.995	0.993	0.996	0.996	0.995	0.998	0.997	0.996	0.997	0.994	0.998	0.997	0.998	0.997	0.998	0.999	0.997	0.995	0.997	0.996	0.992	0.995	0.995	1	0.993	0.996	0.996
19	0.996	1	0.998	0.999	0.997	0.997	0.997	0.998	0.998	0.998	0.999	0.999	0.997	0.999	0.994	0.998	0.998	0.998	0.995	0.996	0.997	0.995	0.997	0.996	0.998	0.997	0.997	1	0.998	0.997	0.998	0.995	0.999	1	0.999	0.998	0.999	1	0.998	0.998	0.999	0.998	0.993	0.996	0.996	1	0.997	0.997	0.998
20	0.999	1	0.999	0.999	0.998	0.998	0.998	1	0.999	0.998	1	0.999	0.999	0.999	0.996	0.999	0.999	0.999	0.998	0.999	0.997	0.996	0.997	0.998	0.999	0.997	0.998	1	1	0.998	1	0.997	1	1	0.999	0.998	0.999	1	0.999	0.999	0.999	0.998	0.996	0.998	0.998	1	0.999	0.999	0.999
21	0.999	1	1	1	0.999	0.999	1	1	0.999	1	1	0.999	0.999	1	0.997	0.999	0.999	0.999	0.999	0.999	0.998	0.999	0.999	0.999	1	1	1	1	1	1	1	0.997	1	1	0.999	0.999	1	1	1	0.999	0.999	0.999	0.998	0.999	0.998	1	1	1	1
22	0.999	1	1	1	0.999	0.999	1	1	1	1	1	0.999	1	1	0.998	1	0.999	0.999	1	0.999	0.999	0.999	1	0.999	1	1	1	1	1	1	1	0.999	1	1	0.999	1	1	1	1	0.999	0.999	1	0.998	0.999	0.999	1	1	1	1
23	1	1	1	1	0.999	1	1	1	1	1	1	1	1	1	0.998	1	0.999	1	1	0.999	1	1	1	0.999	1	1	1	1	1	1	1	0.999	1	1	0.999	1	1	1	1	0.999	0.999	1	0.999	1	0.999	1	1	1	1
24	1	1	1	1	1	1	1	1	1	1	1	1	1	1	0.998	1	1	1	1	1	1	1	1	1	1	1	1	1	1	1	1	0.999	1	1	1	1	1	1	1	1	0.999	1	0.999	1	0.999	1	1	1	1
25	1	1	1	1	1	1	1	1	1	1	1	1	1	1	0.998	1	1	1	1	1	1	1	1	1	1	1	1	1	1	1	1	0.999	1	1	1	1	1	1	1	1	0.999	1	1	1	1	1	1	1	1
26	1	1	1	1	1	1	1	1	1	1	1	1	1	1	0.999	1	1	1	1	1	1	1	1	1	1	1	1	1	1	1	1	1	1	1	1	1	1	1	1	1	1	1	1	1	1	1	1	1	1
27	1	1	1	1	1	1	1	1	1	1	1	1	1	1	0.999	1	1	1	1	1	1	1	1	1	1	1	1	1	1	1	1	1	1	1	1	1	1	1	1	1	1	1	1	1	1	1	1	1	1
28	1	1	1	1	1	1	1	1	1	1	1	1	1	1	0.999	1	1	1	1	1	1	1	1	1	1	1	1	1	1	1	1	1	1	1	1	1	1	1	1	1	1	1	1	1	1	1	1	1	1
29	1	1	1	1	1	1	1	1	1	1	1	1	1	1	1	1	1	1	1	1	1	1	1	1	1	1	1	1	1	1	1	1	1	1	1	1	1	1	1	1	1	1	1	1	1	1	1	1	1
30	1	1	1	1	1	1	1	1	1	1	1	1	1	1	1	1	1	1	1	1	1	1	1	1	1	1	1	1	1	1	1	1	1	1	1	1	1	1	1	1	1	1	1	1	1	1	1	1	1
CPC	20.504	20.505	20.56	20.535	20.609	20.573	20.534	20.699	20.473	20.614	20.604	20.628	20.631	20.462	20.457	20.54	20.709	20.464	20.435	20.509	20.463	20.59	20.622	20.478	20.611	20.619	20.51	20.525	20.542	20.642	20.668	20.47	20.489	20.562	20.558	20.52	20.611	20.437	20.611	20.496	20.471	20.553	20.405	20.455	20.464	20.559	20.606	20.645	20.52
	Max	Min
	20.709	20.405
[truncated: 152 more columns]

## Sheet: Ambient CO2
# Simulated closure response of the CO2 network model, under ambient CO2, for all single node perturbations.
# Notation $0 and $1 correspond to Knockout (constant OFF) and Constituitive Activity (constant ON), respectively
timestep	Closure	['high_CO2$0']	['high_CO2$1']	['CA14$0']	['CA14$1']	['CO2_porins$0']	['CO2_porins$1']	['CO2_entry_of_cell$0']	['CO2_entry_of_cell$1']	['HCO3$0']	['HCO3$1']	['RHC1$0']	['RHC1$1']	['MPKs$0']	['MPKs$1']	['MPKsHT1complex$0']	['MPKsHT1complex$1']	['HT1$0']	['HT1$1']	['CBC12$0']	['CBC12$1']	['ABA$0']	['ABA$1']	['OST1_basal$0']	['OST1_basal$1']	['OST1_activated$0']	['OST1_activated$1']	['GHR1$0']	['GHR1$1']	['MPKs_kinase$0']	['MPKs_kinase$1']	['ABI1$0']	['ABI1$1']	['ABI2$0']	['ABI2$1']	['HAB1$0']	['HAB1$1']	['RbohDF$0']	['RbohDF$1']	['CIS$0']	['CIS$1']	['cADPR$0']	['cADPR$1']	['ADPRc$0']	['ADPRc$1']	['8nitro_cGMP$0']	['8nitro_cGMP$1']	['cGMP$0']	['cGMP$1']
0	0	0	0	0	0	0	0	0	0	0	0	0	0	0	0	0	0	0	0	0	0	0	0	0	0	0	0	0	0	0	0	0	0	0	0	0	0	0	0	0	0	0	0	0	0	0	0	0	0
1	0	0	0	0	0	0	0	0	0	0	0	0	0	0	0	0	0	0	0	0	0	0	0	0	0	0	0	0	0	0	0	0	0	0	0	0	0	0	0	0	0	0	0	0	0	0	0	0	0
2	0	0	0	0	0	0	0	0	0	0	0	0	0	0	0	0	0	0	0	0	0	0	0	0	0	0	0	0	0.002	0	0	0	0	0	0	0	0	0	0	0	0.001	0	0	0	0	0	0	0	0
3	0	0	0	0	0	0	0	0	0	0	0	0	0	0	0	0	0	0.001	0	0	0	0	0	0	0	0	0	0	0.025	0	0	0	0	0	0	0	0	0	0	0	0.026	0	0.003	0	0	0	0	0	0
4	0	0	0	0	0	0	0	0	0	0	0.001	0	0	0	0	0	0	0.007	0	0	0	0	0	0	0	0	0	0	0.169	0	0.001	0	0	0	0	0	0	0	0	0	0.077	0	0.028	0	0.012	0	0.004	0	0
5	0	0	0.001	0	0	0	0	0	0.001	0	0.008	0	0	0	0	0	0.014	0.044	0	0	0	0	0	0	0.001	0	0	0	0.385	0	0.024	0	0	0	0	0	0	0	0.001	0	0.188	0	0.102	0	0.068	0	0.028	0	0
6	0	0	0.01	0	0	0	0	0	0.024	0	0.06	0	0	0	0	0	0.091	0.151	0	0	0	0	0	0	0.007	0	0	0	0.587	0	0.109	0	0	0	0	0	0	0	0.017	0	0.341	0	0.212	0	0.147	0	0.097	0	0
7	0	0	0.052	0	0	0	0	0	0.106	0	0.196	0	0	0	0	0	0.221	0.351	0	0	0	0	0	0	0.031	0	0	0	0.708	0	0.266	0	0	0	0	0	0	0	0.073	0	0.477	0	0.336	0	0.304	0	0.195	0	0
8	0	0	0.17	0	0	0	0	0	0.271	0	0.39	0	0	0	0	0	0.407	0.534	0	0	0	0	0	0	0.109	0	0	0	0.826	0	0.485	0	0	0	0	0	0	0	0.167	0	0.621	0	0.503	0	0.44	0	0.33	0	0
9	0	0	0.353	0	0	0	0	0	0.5	0	0.598	0	0	0	0	0	0.609	0.695	0	0	0	0	0	0	0.236	0	0	0	0.9	0	0.685	0	0	0	0	0	0	0	0.315	0	0.737	0	0.636	0	0.575	0	0.475	0	0
10	0	0	0.565	0	0	0	0	0	0.678	0	0.769	0	0	0	0	0	0.749	0.794	0	0	0	0	0	0	0.397	0	0	0	0.938	0	0.805	0	0	0	0	0	0	0	0.496	0	0.827	0	0.747	0	0.729	0	0.618	0	0
11	0	0	0.735	0	0	0	0	0	0.818	0	0.86	0	0	0	0	0	0.845	0.885	0	0	0	0	0	0	0.538	0	0	0	0.962	0	0.889	0	0	0	0	0	0	0	0.656	0	0.897	0	0.847	0	0.826	0	0.751	0	0
12	0	0	0.841	0	0	0	0	0	0.912	0	0.931	0	0	0	0	0	0.904	0.935	0	0	0	0	0	0	0.686	0	0	0	0.978	0	0.942	0	0	0	0	0	0	0	0.773	0	0.945	0	0.91	0	0.887	0	0.836	0	0
13	0	0	0.904	0	0	0	0	0	0.956	0	0.961	0	0	0	0	0	0.943	0.967	0	0	0	0	0	0	0.81	0	0	0	0.99	0	0.973	0	0	0	0	0	0	0	0.856	0	0.964	0	0.95	0	0.934	0	0.899	0	0
14	0	0	0.939	0	0	0	0	0	0.981	0	0.98	0	0	0	0	0	0.968	0.984	0	0	0	0	0	0	0.877	0	0	0	0.993	0	0.99	0	0	0	0	0	0	0	0.92	0	0.981	0	0.968	0	0.959	0	0.944	0	0
15	0	0	0.965	0	0	0	0	0	0.99	0	0.989	0	0	0	0	0	0.985	0.99	0	0	0	0	0	0	0.921	0	0	0	0.996	0	0.995	0	0	0	0	0	0	0	0.962	0	0.989	0	0.981	0	0.974	0	0.967	0	0
16	0	0	0.98	0	0	0	0	0	0.993	0	0.994	0	0	0	0	0	0.994	0.994	0	0	0	0	0	0	0.956	0	0	0	0.997	0	0.997	0	0	0	0	0	0	0	0.972	0	0.996	0	0.986	0	0.983	0	0.978	0	0
17	0	0	0.99	0	0	0	0	0	0.998	0	0.995	0	0	0	0	0	0.996	0.996	0	0	0	0	0	0	0.973	0	0	0	0.998	0	0.998	0	0	0	0	0	0	0	0.985	0	0.997	0	0.989	0	0.988	0	0.988	0	0
18	0	0	0.995	0	0	0	0	0	1	0	0.996	0	0	0	0	0	0.998	0.999	0	0	0	0	0	0	0.981	0	0	0	1	0	0.999	0	0	0	0	0	0	0	0.991	0	1	0	0.992	0	0.993	0	0.998	0	0
19	0	0	0.998	0	0	0	0	0	1	0	0.998	0	0	0	0	0	0.999	0.999	0	0	0	0	0	0	0.988	0	0	0	1	0	1	0	0	0	0	0	0	0	0.995	0	1	0	0.995	0	0.997	0	0.999	0	0
20	0	0	0.999	0	0	0	0	0	1	0	0.998	0	0	0	0	0	1	1	0	0	0	0	0	0	0.993	0	0	0	1	0	1	0	0	0	0	0	0	0	0.996	0	1	0	0.996	0	1	0	0.999	0	0
21	0	0	0.999	0	0	0	0	0	1	0	0.999	0	0	0	0	0	1	1	0	0	0	0	0	0	0.997	0	0	0	1	0	1	0	0	0	0	0	0	0	0.997	0	1	0	0.998	0	1	0	1	0	0
22	0	0	0.999	0	0	0	0	0	1	0	1	0	0	0	0	0	1	1	0	0	0	0	0	0	0.998	0	0	0	1	0	1	0	0	0	0	0	0	0	0.999	0	1	0	0.998	0	1	0	1	0	0
23	0	0	0.999	0	0	0	0	0	1	0	1	0	0	0	0	0	1	1	0	0	0	0	0	0	0.999	0	0	0	1	0	1	0	0	0	0	0	0	0	1	0	1	0	0.999	0	1	0	1	0	0
24	0	0	0.999	0	0	0	0	0	1	0	1	0	0	0	0	0	1	1	0	0	0	0	0	0	0.999	0	0	0	1	0	1	0	0	0	0	0	0	0	1	0	1	0	1	0	1	0	1	0	0
25	0	0	0.999	0	0	0	0	0	1	0	1	0	0	0	0	0	1	1	0	0	0	0	0	0	0.999	0	0	0	1	0	1	0	0	0	0	0	0	0	1	0	1	0	1	0	1	0	1	0	0
26	0	0	1	0	0	0	0	0	1	0	1	0	0	0	0	0	1	1	0	0	0	0	0	0	0.999	0	0	0	1	0	1	0	0	0	0	0	0	0	1	0	1	0	1	0	1	0	1	0	0
27	0	0	1	0	0	0	0	0	1	0	1	0	0	0	0	0	1	1	0	0	0	0	0	0	1	0	0	0	1	0	1	0	0	0	0	0	0	0	1	0	1	0	1	0	1	0	1	0	0
28	0	0	1	0	0	0	0	0	1	0	1	0	0	0	0	0	1	1	0	0	0	0	0	0	1	0	0	0	1	0	1	0	0	0	0	0	0	0	1	0	1	0	1	0	1	0	1	0	0
29	0	0	1	0	0	0	0	0	1	0	1	0	0	0	0	0	1	1	0	0	0	0	0	0	1	0	0	0	1	0	1	0	0	0	0	0	0	0	1	0	1	0	1	0	1	0	1	0	0
30	0	0	1	0	0	0	0	0	1	0	1	0	0	0	0	0	1	1	0	0	0	0	0	0	1	0	0	0	1	0	1	0	0	0	0	0	0	0	1	0	1	0	1	0	1	0	1	0	0
	default	['high_CO2$0']	['high_CO2$1']	['CAs$0']	['CAs$1']	['CO2_porins$0']	['CO2_porins$1']	['CO2_entry_of_cell$0']	['CO2_entry_of_cell$1']	['HCO3$0']	['HCO3$1']	['RHC1$0']	['RHC1$1']	['MPKs$0']	['MPKs$1']	['MPKsHT1complex$0']	['MPKsHT1complex$1']	['HT1$0']	['HT1$1']	['CBC12$0']	['CBC12$1']	['ABA$0']	['ABA$1']	['OST1_basal$0']	['OST1_basal$1']	['OST1_activated$0']	['OST1_activated$1']	['GHR1$0']	['GHR1$1']	['MPKs_kinase$0']	['MPKs_kinase$1']	['ABI1$0']	['ABI1$1']	['ABI2$0']	['ABI2$1']	['HAB1$0']	['HAB1$1']	['RbohDF$0']	['RbohDF$1']	['CIS$0']	['CIS$1']	['cADPR$0']	['cADPR$1']	['ADPRc$0']	['ADPRc$1']	['8nitro_cGMP$0']	['8nitro_cGMP$1']	['cGMP$0']	['cGMP$1']
CPC	0	0	20.492	0	0	0	0	0	21.228	0	21.723	0	0	0	0	0	21.723	22.326	0	0	0	0	0	0	19.495	0	0	0	24.454	0	22.158	0	0	0	0	0	0	0	20.171	0	23.064	0	22.176	0	21.816	0	21.106	0	0
[truncated: 40 more columns]
