# Supplementary material for: A network-based modeling framework reveals the core signal transduction network underlying high carbon dioxide-induced stomatal closure in guard cells
Source: PLoS Biol. 2024 May 1;22(5):e3002592. doi: 10.1371/journal.pbio.3002592 (PMC11090369; doi:10.1371/journal.pbio.3002592)
Supplement: S1 Data — (XLSX) [file pbio.3002592.s007.xlsx]

## Sheet: Fig_7A
Preincubation			0mM SNP												0.05mM SNP												0.15mM SNP
control(0 time)			400ppm						800ppm						400ppm						800ppm						400ppm						800ppm
10min			10min			20min			10min			20min			10min			20min			10min			20min			10min			20min			10min			20min
Day1	Day2	Day3	Day1	Day2	Day3	Day1	Day2	Day3	Day1	Day2	Day3	Day1	Day2	Day3	Day1	Day2	Day3	Day1	Day2	Day3	Day1	Day2	Day3	Day1	Day2	Day3	Day1	Day2	Day3	Day1	Day2	Day3	Day1	Day2	Day3	Day1	Day2	Day3
2.841	3.872	1.713	2.464	3.33	2.728	3.103	4.33	2.916	2.611	1.444	1.293	2.555	1.913	1.89	2.391	2.654	2.801	2.686	2.874	2.042	1.927	1.531	1.595	0.934	1.512	1.712	1.712	3.45	2.464	2.927	3.026	2.988	1.352	1.203	1.829	1.439	1.86	1.712
3.108	2.036	3.594	2.633	2.879	1.989	2.788	2.42	2.613	1.867	2.633	1.856	2.58	1.712	1.931	3.744	3.586	2.889	2.728	2.654	1.568	2.118	0.986	2.204	2.088	2.032	1.867	2.464	2.246	1.946	1.27	1.615	3.475	2.118	1.989	1.363	1.961	1.531	0.845
2.728	1.554	4.492	2.988	3.33	2.633	1.479	2.088	2.157	2.115	2.309	1.386	1.604	1.554	3.117	2.63	3.108	2.686	2.673	3.108	2.412	2.731	1.16	2.461	1.777	1.608	1.665	1.363	2.996	2.646	3.169	2.841	2.194	1.248	1.699	1.626	1.014	1.352	1.699
2.004	3.594	3.263	3.073	2.798	3.636	2.988	2.622	2.177	1.825	3.024	1.521	1.512	2.752	2.268	2.801	3.306	2.461	3.024	2.391	2.174	1.595	1.102	1.293	1.521	1.946	1.394	1.927	2.417	1.699	3.093	1.444	2.296	1.498	2.321	1.352	1.336	1.177	1.293
1.201	2.321	3.947	1.394	3.165	1.691	2.798	2.513	2.099	2.798	2.373	1.74	2.869	1.913	1.494	1.177	2.673	2.788	2.731	2.321	2.696	1.665	1.821	1.927	1.559	1.765	1.195	1.631	2.464	3.356	1.876	1.363	2.284	1.021	2.204	1.287	1.825	1.394	1.626
2.998	3.321	3.375	2.088	2.801	2.58	1.979	2.673	2.174	2.284	2.464	2.299	1.821	1.444	1.177	2.198	1.626	1.946	2.76	1.89	2.144	2.155	1.444	2.204	1.399	1.821	1.312	2.391	2.224	3.103	3.047	2.622	2.522	1.498	1.271	1.913	1.439	1.069	1.197
2.93	1.287	3.156	2.064	3.108	1.89	3.156	1.989	2.584	2.464	1.665	1.439	2.891	1.32	1.809	2.321	1.572	3.227	3.156	1.765	3.396	1.336	1.793	2.42	0.986	1.793	1.691	2.567	2.71	2.555	2.359	1.595	2.255	1.604	1.829	1.626	1.134	1.394	1.248
1.89	2.697	3.423	3.138	2.394	4.059	2.673	2.355	3.232	2.284	3.682	1.363	1.777	1.32	1.336	2.032	2.918	1.661	3.145	3.398	2.377	1.712	2.394	1.699	2.533	1.554	1.476	2.71	2.194	3.315	1.688	1.446	1.777	1.363	2.032	1.128	1.177	1.177	1.86
2.93	2.255	2.575	1.248	2.246	2.043	3.423	2.891	1.956	2.036	2.879	2.165	2.673	2.046	1.793	2.957	2.204	3.183	2.321	3.381	3.043	1.699	2.046	1.871	1.777	2.057	2.088	2.043	1.665	3.101	3.899	1.89	1.765	1.439	1.248	1.797	1.128	1.765	1.195
1.128	3.797	3.356	2.871	3.263	3.423	5.161	2.155	2.174	2.633	2.42	2.224	2.464	1.712	1.498	1.148	1.661	1.399	2.76	2.567	1.995	0.832	1.293	1.498	1.128	1.89	2.115	2.224	2.749	2.198	2.062	2.622	2.255	1.829	1.439	1.626	1.248	2.165	1.287
1.195	2.255	4.008	2.138	2.788	4.175	3.711	3.33	3.508	2.841	3.381	2.871	1.913	1.293	2.152	1.399	1.426	3.594	2.575	2.752	2.374	2.224	1.434	1.459	1.363	1.399	1.363	2.152	3.138	2.088	1.413	1.674	3.719	1.829	1.871	1.554	1.315	1.32	1.028
2.417	2.889	2.255	3.208	2.043	2.057	1.989	2.879	2.645	2.091	2.358	2.988	2.155	1.512	2.128	2.438	1.311	3.252	2.622	2.622	1.668	1.352	2.046	2.284	1.183	2.165	1.626	1.532	2.373	2.358	2.521	2.246	3.719	1.394	2.064	1.102	1.531	1.32	2.118
2.633	3.289	2.894	2.522	3.825	3.943	1.916	2.382	3.122	1.712	2.391	2.194	2.152	1.195	1.793	1.733	1.459	2.321	2.879	1.665	1.847	1.531	1.604	1.809	2.165	1.678	2.155	1.797	2.654	3.01	1.817	3.481	2.233	1.595	2.299	1.439	1.363	1.572	2.391
2.373	2.299	2.382	2.299	3.321	3.423	2.51	2.204	2.847	1.439	2.879	2.801	3.117	1.595	2.036	2.394	3.315	2.686	2.029	3.108	3.032	1.002	1.626	1.394	2.194	2.165	1.498	2.057	3.398	2.791	2.568	2.321	1.867	1.572	1.712	1.559	1.793	1.678	1.363
2.641	3.872	3.903	1.283	3.736	4.064	2.057	2.461	2.042	1.434	2.879	1.777	3.356	1.363	2.155	2.198	2.115	3.219	2.791	2.791	2.613	1.439	1.724	2.032	1.691	1.913	1.554	1.954	2.752	2.522	3.76	1.927	2.728	1.498	1.195	2.496	1.626	1.394	1.399
2.088	3.219	2.952	1.434	2.705	3.252	2.246	2.194	2.877	2.633	1.989	2.464	2.091	1.856	2.224	1.531	3.682	2.801	2.798	2.63	2.855	1.363	1.128	1.871	1.336	2.043	1.927	2.673	3.467	1.498	1.978	2.233	2.96	1.809	1.552	1.327	1.531	2.271	1.028
2.42	3.108	4.018	3.165	3.383	2.558	2.355	1.867	3.308	2.646	2.728	1.777	1.128	1.89	1.678	3.048	1.608	1.712	2.558	3.921	3.445	2.438	1.444	1.661	1.604	1.219	1.89	1.871	1.809	2.522	1.596	2.004	3.398	1.363	2.204	1.399	1.287	2.118	1.479
2.996	2.115	2.96	2.879	1.626	1.691	2.165	2.673	2.934	2.309	3.048	2.309	1.946	1.927	1.336	2.611	3.183	3.055	1.74	2.908	3.178	1.444	2.057	1.765	2.996	1.439	2.088	1.608	3.216	3.321	2.412	1.626	3.385	1.678	1.961	1.531	1.793	1.89	1.183
1.89	3.516	2.998	2.438	2.726	3.554	2.204	2.957	3.101	2.633	2.673	1.336	2.128	2.555	1.394	2.032	3.825	2.908	1.777	1.927	1.589	1.797	0.862	2.043	1.394	1.177	1.554	2.513	2.633	2.891	2.988	2.78	1.961	1.512	1.825	2.349	1.829	2.233	1.028
2.299	2.233	2.155	3.548	3.554	3.827	2.541	2.438	3.051	1.797	2.355	1.871	1.712	2.032	2.274	2.522	1.712	2.558	1.691	1.595	3.262	2.284	1.177	1.394	2.088	1.559	1.979	2.043	1.287	3.321	1.753	3.064	2.541	1.867	2.088	1.825	1.821	2.004	1.626
2.036	2.624	2.728	2.841	2.004	1.916	2.791	2.633	2.888	2.567	2.194	1.411	2.874	2.046	1.678	3.892	2.42	3.711	1.128	1.595	2.285	2.284	1.293	2.633	1.871	1.554	1.961	2.198	1.871	3.321	2.166	2.246	2.271	1.777	1.604	1.554	1.177	1.363	2.181
2.522	3.752	3.657	2.998	4.395	2.575	2.78	2.673	1.822	2.851	2.821	1.417	2.851	1.793	2.165	2.496	3.921	3.711	1.661	3.024	2.568	1.459	1.961	1.691	1.699	1.961	1.989	2.879	3.101	2.791	3.695	1.512	1.061	1.572	1.394	1.74	1.454	1.712	1.559
2.255	3.516	1.579	1.931	2.284	4.085	3.145	1.287	2.384	2.567	1.691	2.204	2.138	2.204	2.355	2.194	3.208	3.263	1.608	2.71	3.889	1.777	0.964	1.989	1.454	1.554	1.219	2.155	3.158	2.464	1.968	1.777	1.691	1.867	1.777	1.608	1.394	2.284	1.724
3.618	3.957	2.821	1.807	2.118	2.165	3.825	1.201	2.201	1.699	1.439	1.74	1.89	1.665	2.403	2.194	2.697	2.155	1.661	1.913	2.592	2.299	1.699	1.608	2.043	1.195	1.724	1.097	4.568	2.558	1.628	1.979	2.246	1.32	1.595	1.128	1.479	1.825	1.271
1.829	3.742	3.323	2.726	2.271	2.165	2.391	3.518	2.927	1.626	2.152	1.609	2.63	1.498	2.268	3.062	3.176	3.282	2.394	3.252	2.696	1.724	0.91	2.118	1.927	1.946	0.934	2.224	2.726	2.088	2.091	3.117	2.373	1.661	1.444	1.595	1.498	1.352	1.931
1.793	3.055	3.398	2.128	2.911	1.931	2.969	2.798	4.091	2.046	2.622	1.512	1.793	2.541	2.246	2.996	2.358	2.94	2.091	3.657	4.98	1.89	1.352	1.512	1.661	1.479	1.665	2.726	3.138	1.793	3.122	1.809	3.117	1.459	1.916	1.604	1.521	1.394	1.459
2.464	3.103	2.391	1.927	3.596	3.347	2.891	1.712	3.057	1.691	2.204	2.513	1.989	1.793	1.89	2.406	3.024	2.032	2.382	2.911	1.62	2.394	1.097	1.674	1.183	1.363	1.459	2.654	2.894	1.867	4.885	2.654	2.513	1.554	1.913	1.201	1.608	1.177	1.916
2.029	2.391	3.129	2.841	1.867	1.946	2.194	3.208	1.793	1.929	2.088	3.566	1.287	1.931	1.797	2.63	2.349	2.879	2.611	3.682	2.241	2.349	1.336	2.075	1.691	1.777	1.195	3.108	4.008	2.522	2.088	2.889	2.321	1.077	1.352	1.867	2.246	2.586	1.665
2.088	2.246	2.918	2.299	3.812	2.654	1.777	4.211	3.721	2.394	2.42	3.423	1.434	1.444	1.89	1.946	2.957	1.311	2.246	3.129	1.719	1.444	2.036	1.783	1.531	1.946	2.115	1.961	2.321	1.521	1.739	3.825	2.461	1.102	1.665	2.869	1.765	1.268	2.043
1.946	3.641	3.381	3.024	3.247	1.821	1.559	2.522	2.413	1.759	1.312	2.496	1.559	2.204	2.004	2.726	2.752	2.464	1.724	1.376	4.124	2.309	1.444	1.596	1.856	1.661	1.82	2.355	3.145	1.261	2.724	2.233	2.043	1.128	2.438	1.989	1.765	1.069	1.32
1.712	2.355	2.349	2.575	3.156	2.673	5.097	3.321	1.383	1.821	2.464	1.551	1.829	1.699	1.821	2.321	3.825	4.697	2.814	1.797		1.946	1.916	2.11	1.128	2.115		2.284	2.391	3.957	1.435	2.204	3.742	1.712	1.439	1.014	2.029	1.336	1.102
2.791	2.869	2.575	2.533	2.63	2.138	1.971	2.321	1.968	1.572	2.091	1.871	1.777	1.498	1.927	2.654	3.026	2.622	2.391			2.791	0.813	1.616	1.927	1.399		2.391	2.391	3.921	3.261	2.93	1.916		1.946	1.336	2.029	1.363	1.459
2.641	2.42	3.306	2.731	2.586	3.423	1.777	2.586	2.174	1.439	3.381	1.626	1.979	1.74		2.453	3.423	1.961	2.088			1.316	1.674	2.696	1.665	1.961		2.791	2.358	2.874	1.484	3.055	2.487		2.586	1.195	1.134	2.088	2.043
2.088	3.499	1.856	2.78	2.686	2.367	4.092		2.429	2.321	2.255	2.464	2.036	1.363		1.336	3.158	2.78	2.309			1.793	0.889	1.848	0.91	1.521		2.988	1.631	1.927	2.09	2.299	1.829		2.461	1.86	1.595	1.102	2.246
	1.531	2.731	3.055	3.381	1.355	1.554		2.618	1.971	2.496	2.624	2.155	2.296		2.438	2.71	2.268				2.246	1.777		1.021	1.931		2.798	2.541	1.434	1.537	2.268	3.024		2.064	1.336	1.454	1.394	1.287
	2.874	3.532	3.252	2.194	1.459	2.533		2.238	1.916	2.841	1.971	1.946	1.352		2.42	2.567					1.531	1.916		1.128	1.825		1.871	3.943	2.043	2.613	2.513	3.048		1.626	1.439	1.979	1.394	1.724
	2.952	3.349	2.673	3.554	2.58	2.036		2.934	1.608	2.788		2.198	1.572		2.464	2.246					2.061	2.233		1.394	1.691		1.15	3.356	3.734	3.715	2.697	2.004		2.115		1.74	1.287	1.74
	3.4	1.551	1.777		2.42			3.188	1.454	2.633		1.777	1.724		2.204	3.862					2.513	1.608		1.989	1.913		1.961	3.026	3.892	1.741	1.044	3.165		1.021		1.821	1.554
	3.943	2.057			2.355			1.306	2.633	1.825		2.686	2.036		2.309	3.347					1.626	1.021		1.399	1.531		2.194	2.42		3.846	2.299	2.204		1.724			2.198
	2.908	2.064			3.062			3.311	1.336	2.391		1.661	1.724		2.373	2.988					1.712	2.63		1.231			2.155	2.834		3.803	2.788	1.595		1.293			1.099
	3.108	1.979			1.699				2.575	1.512		1.674	1.825		1.297	2.496					1.765	1.777		1.777			2.417	2.791		4.13	1.454	2.654		2.204			1.293
	3.263	1.927			2.382				1.052	1.409		2.128	2.088		2.321	3.742					1.524	1.444		1.724			1.479	1.699		2.927	2.194	1.797		1.712			1.712
	2.155	3.398			1.678				1.222	2.791		1.046	1.678		2.673	2.391					2.299	1.595		2.788			2.155	2.036		3.967	3.586	2.349		2.461			1.712
	3.321	3.117			2.834				1.867	1.444		2.697	1.691		1.459	2.091					1.512	1.626		1.699			1.86	1.867		3.112	4.071	2.453		1.293			1.439
		2.996			2.988				2.284	1.931		2.998	2.032		1.661						2.036	2.064		2.118			1.626	2.96		2.788	2.181	1.821		1.195			1.74
		3.643			2.464				1.531	1.946		2.641	2.791		2.349						2.367	1.661		1.608			2.221	2.94			3.649			1.479			1.74
		2.309							1.512	1.624		1.336	2.957		1.352						1.86	2.726		1.554			2.646	2.555			1.721			1.946			1.626
		2.391							2.58	2.541		3.53	2.321		1.531						1.494	2.224		1.674			1.793	2.63			3.442						1.675
		2.453							1.89	2.918		1.89	2.046		2.204						2.513	1.821					2.029	2.268			2.394						1.531
		3.282							1.595	1.287		1.946	2.268		1.691							1.989					2.194										2.155
		2.42							1.195	2.879					2.198							1.699					1.931										1.871
		1.829							1.712	1.724					1.793							1.183					1.753										1.454
		1.231							2.93	2.046					1.712							1.608					2.373										2.004
									1.604	1.394					2.367							1.177					1.724										1.89
									2.988	1.434					2.138												1.946										1.927
									1.479	2.091					1.699												2.841										1.765
									1.871	2.991					2.575												2.58										1.554
									1.89	1.128					1.531												2.94										1.183
									1.293	2.686					1.691												2.464
									2.299	2.42					2.988												2.194
									1.293	2.869					1.927												1.699
									1.661	4.395					2.036												2.513
									1.479	2.046
									2.284	3.282
										2.403
										3.108
										3.53
										2.091
										1.626
										2.043

## Sheet: Fig_7B
Preincubation			0mM SNP						0.05mM SNP						0.10mM SNP						0.15mM SNP						0.2mM SNP
control(0 time)			400ppm			800ppm			400ppm			800ppm			400ppm			800ppm			400ppm			800ppm			400ppm			800ppm
Day1	Day2	Day3	Day1	Day2	Day3	Day1	Day2	Day3	Day1	Day2	Day3	Day1	Day2	Day3	Day1	Day2	Day3	Day1	Day2	Day3	Day1	Day2	Day3	Day1	Day2	Day3	Day1	Day2	Day3	Day1	Day2	Day3
1.158	1.501	1.716	1.405	1.939	1.613	0.941	0.848	0.794	1.799	1.774	1.435	0.941	0.957	1.712	1.037	1.109	0.95	0.793	0.583	0.945	2.348	1.054	0.913	0.825	0.835	0.735	1.362	0.601	0.738	0.875	0.604	0.592
1.812	1.004	1.424	1.939	1.571	2.042	0.908	0.825	0.964	0.916	1.571	1.015	1.019	1.009	1.102	1.405	0.85	0.761	1.019	1.167	1.023	0.785	1.052	0.941	1.304	0.793	0.765	0.87	0.531	1.362	1.181	0.47	0.504
1.294	2.609	1.995	1.441	2.103	1.592	0.788	0.615	0.536	1.716	1.435	1.062	1.304	1.292	0.598	1.181	1.202	0.85	0.87	1.237	0.7	1.131	1.07	0.84	0.738	0.41	0.733	1.158	0.662	0.763	0.825	0.785	0.87
2.08	2.171	0.82	2.689	0.941	1.588	1.031	0.85	0.658	1.736	1.376	1.489	0.658	0.998	0.765	0.693	1.571	1.052	0.941	0.665	0.697	1.031	1.114	1.181	0.591	0.652	0.718	1.167	0.57	0.763	0.825	0.738	0.966
2.233	1.521	1.4	2.025	1.062	1.411	0.817	0.717	0.722	1.031	1.592	0.863	0.681	0.775	0.986	1.62	0.917	1.304	0.47	1.043	0.697	1.126	1.458	1.285	0.793	0.761	1.315	1.052	0.963	1.299	0.565	0.875	0.765
2.159	2.159	1.319	1.528	1.65	1.476	0.85	0.825	1.394	1.75	0.507	1.052	1.076	1.215	0.756	1.65	1.362	1.043	0.72	0.652	0.535	0.652	1.202	0.793	0.993	0.95	0.934	1.487	0.785	0.95	0.875	1.043	0.782
1.774	1.342	1.762	1.087	1.476	1.213	0.729	0.652	1.394	1.458	0.798	1.487	0.858	0.945	0.592	1.285	1.344	1.021	0.783	0.875	0.964	1.23	1.23	1.167	1.019	0.652	0.934	0.908	0.619	1.995	1.076	0.693	0.786
1.386	1.465	1.867	1.199	1.819	2.103	1.052	0.561	1.195	1.489	2.226	1.774	0.941	0.836	0.649	1.171	0.88	1.114	1.174	1.202	1.271	0.429	0.729	1.33	0.825	0.538	0.966	0.41	0.713	0.993	0.783	0.705	0.856
2.103	1.576	1.09	1.65	1.391	2.638	1.306	0.95	0.749	1.224	1.031	2.091	0.761	0.908	0.603	1.78	0.963	0.729	1.052	1.122	1.195	0.524	1.176	0.738	1.304	0.702	0.928	0.642	1.012	1.043	1.285	0.763	1.177
1.085	1.98	0.917	1.281	1.174	2.398	0.998	0.652	0.718	1.176	1.254	1.995	0.619	0.814	0.681	1.09	1.109	0.652	0.146	1.65	1.219	0.788	1.202	0.875	1.167	1.052	0.598	0.557	0.701	1.052	0.738	0.693	1.028
0.969	1.044	1.149	1.739	1.266	2.351	0.591	1.237	0.681	1.831	0.941	1.67	1.052	1.296	0.761	1.213	1.304	1.021	0.671	1.23	0.733	1.139	1.076	0.702	1.362	0.705	0.624	0.84	0.702	1.079	1.107	0.583	1.014
1.241	2.087	1.19	1.527	1.613	1.571	0.588	0.875	1.112	1.571	2.233	1.831	0.963	0.833	0.657	1.571	1.648	0.887	0.507	1.019	0.83	0.913	1.304	0.87	0.835	0.783	0.72	1.254	0.619	1.285	1.202	0.763	0.668
1.07	2.351	1.148	1.939	1.987	1.576	0.83	0.835	1.099	1.134	1.527	1.045	1.052	0.673	0.989	1.899	1.436	1.07	0.601	1.696	0.749	1	0.565	1.052	0.783	0.744	0.934	0.36	1.052	1.043	1.304	0.941	0.676
1.899	1.845	1.114	2.362	1.571	1.167	1.458	0.717	0.964	1.991	1.079	0.642	1.167	1.05	0.635	1.118	1.487	1.167	0.729	0.993	1.376	0.724	0.993	1.076	0.825	0.835	1.102	1.012	0.652	1.174	1.052	0.875	0.862
2.362	1.305	0.957	1.254	2.087	1.362	0.95	0.913	0.862	1.069	1.079	1.701	1.167	1.12	0.862	1.171	1.33	1.246	0.913	1.019	0.681	0.914	0.615	1.062	0.887	0.38	0.756	1.285	0.538	1.405	0.887	1.458	0.668
2.103	1.845	1.476	1.371	1.939	2.562	0.454	1.167	1.195	1.46	1.939	2.638	0.875	0.725	0.66	1.896	1.076	1.109	0.941	0.435	1.016	0.724	1.435	1.019	0.95	0.705	0.765	0.921	0.763	0.848	0.783	0.835	0.717
1.634	1.67	1.126	2.107	0.984	2.217	0.627	0.978	0.718	0.94	1.019	1.571	1.411	0.972	0.589	2.569	1.774	0.83	0.526	0.835	0.956	2.08	0.836	1.052	0.793	0.693	0.91	0.895	0.858	0.83	0.993	0.468	0.733
1.376	2.229	1.122	1.394	1.155	1.956	1.114	0.702	1.102	1.269	1.487	1.074	0.793	0.802	0.897	3.424	1.33	1.122	0.652	0.993	0.774	1.043	0.927	1.202	1.076	1.107	1.028	1.167	0.646	1.285	0.783	1.202	0.718
1.651	1.23	1.021	1.122	0.739	1.696	0.875	0.887	0.682	1.354	2.66	1.881	0.941	0.888	0.777	1.167	2.244	1.043	0.567	1.122	1.434	0.66	1.571	1.75	0.941	1.076	1.219	1.291	1.111	0.738	0.875	0.783	0.455
1.304	1.733	1.344	2.107	2.855	1.139	0.993	1.285	0.96	0.828	2.062	1.571	1.043	0.876	0.761	1.696	1.396	0.844	0.729	0.796	0.676	1.114	1.285	1.076	0.875	0.702	1.082	0.896	0.724	0.778	0.835	0.941	0.936
1.697	2.103	2.739	1.243	0.999	0.941	0.848	0.761	1.674	1.591	1.139	1.052	0.785	1.449	0.61	1.246	1.831	0.763	0.993	0.729	0.813	0.745	1.344	0.877	0.783	0.908	0.964	1.33	1.253	1.062	1.23	0.835	1.195
1.696	2.171	1.33	1.026	1.933	1.939	0.993	1.139	1.077	1.336	1.436	1.755	0.835	0.762	1.183	1.565	0.817	1.167	0.913	0.85	0.756	0.337	0.908	1.076	0.761	0.619	1.201	0.848	0.857	0.875	0.934	1.33	0.914
1.637	2.278	1.294	2.123	1.529	1.134	1.176	0.941	0.897	1.296	0.927	1.167	0.652	0.876	1.363	1.892	1.218	1.405	0.744	1.043	1.077	1.054	0.998	1.122	1.114	1.411	1.195	0.848	1.259	1.174	0.665	0.941	0.739
1.114	1.774	1.344	1.794	1.363	1.371	0.783	0.941	0.874	1.094	1.405	0.729	1.019	1.306	1.028	1.202	1.881	1.23	0.642	0.941	0.727	0.696	1.043	0.652	0.941	0.95	0.964	0.981	0.836	0.934	1.076	1.052	0.928
1.436	1.344	1.386	1.891	1.309	1.651	0.654	0.788	0.777	0.938	0.969	0.825	0.391	0.972	0.756	1.227	0.922	1.052	0.681	1.114	0.856	0.905	0.875	1.122	0.705	1.052	1.512	1.202	0.783	0.969	1.114	0.922	0.856
1.23	2.405	0.969	1.052	1.234	2.025	0.717	0.788	1.102	1.025	1.304	0.908	1.109	1.045	0.77	1.576	0.887	0.969	0.729	0.941	0.837	0.887	1.202	0.783	0.702	0.875	1.069	0.604	0.627	0.788	0.978	0.827	0.739
1.225	2.186	1.012	2.151	1.332	2.159	0.858	1.052	0.956	1.392	1.304	1.202	1.487	1.467	0.646	1.322	0.969	1.565	0.887	0.671	1.232	0.761	0.826	1.122	0.646	0.652	1.336	0.652	1.343	1.045	0.615	0.817	0.964
1.521	1.817	2.916	1.716	0.725	1.521	0.793	0.729	1.195	1.346	1.405	1.076	0.934	0.705	0.61	1.088	1.812	0.934	0.875	0.835	0.821	0.891	1.161	0.724	0.738	0.95	0.958	0.807	0.708	1.019	0.825	0.729	0.779
1.701	2.589	1.987	1.266	0.848	1.636	0.941	0.793	0.735	0.895	1.369	1.118	1.126	0.788	0.73	1.383	0.652	1.405	0.941	0.991	0.774	0.668	0.784	1.476	0.583	1.343	0.934	0.642	0.583	0.922	0.835	0.594	1.018
1.65	1.383	2.103	0.941	1.354	1.175	0.744	0.793	0.794	1.556	1.32	1.181	0.94	0.717	1.336	1.867	1.405	0.831	0.785	0.835	0.889	0.928	0.748	1.343	0.652	1.285	0.681	1.362	0.759	1.831	0.825	0.975	0.813
	1.441	1.304	1.361	2.341	2.351	0.702	1.052	0.756	0.815	1.312	1.405		0.41	0.756	1.854	1.75	1.304	0.665		0.964	0.949	1.66	1.254	0.941	2.107	0.797	1.167	0.939	1.311	0.941	0.582	1.315
	1.527	1.527		1.956	2.599	0.783		0.87		0.646	1.052		0.95	1.134	1.521	1.07	1.246	0.85		0.912	1.478	1.369	0.913	0.783	0.913	0.535	1.052	0.681	1.167	0.497	0.784	1.248
	1.636	1.338		0.989	2.764	0.509		1.018		1.75	0.934		0.95	0.779	0.609	1.254	1.386	0.913		1.082	0.948	1.369	0.585	0.729	1.291	0.934	1.019	0.969	0.934	0.941		0.541
	1.592	1.344		3.061	1.202			0.914		1.004	0.705			0.777	1.716	1.202	1.181	0.788		1.128	0.543	0.934	1.093	1.405		0.777		0.927	0.922	0.807		0.862
	1.202	1.122		1.692	1.696			0.934		1.111	1.043			1.136	1.052	1.114	1.521			0.807	0.972	1.051	0.915	1.343		0.928		1.111	0.553	0.679		1.128
	1.501	1.926						1.336		1.436	0.875			0.852	0.672	0.941	0.922			1.077	1.108	1.167	0.85	1.343		0.91		0.835	1.576	1.435		1.028
	1.587	1.65						1.336			1.33			0.697	0.724	1.285	0.95			0.766	0.891	1.565	1.343	0.995		1.014		1.213	0.941	1.076		0.765
	0.815	1.716						0.945			1.156			0.739	0.712	0.788	1.66					0.969	1.213	0.807		1.559		1.052	1.107	0.729		0.466
		1.465						0.91						0.98	0.905	0.892	0.848					1.33	0.906	0.642		0.87		1.109	1.019	0.561		0.986
		2.66						0.676						0.569	1.716	1.371	0.993						0.875	1.114		0.928		0.978	0.652	0.793		0.681
		1.246						0.679						0.73	1.696	1.926	0.993						1.167	0.835		0.765		1.019	0.913	0.526		1.777
		2.103												0.668	0.729	1.571	1.174						1.052	1.122		0.668			1.114			0.945
		1.918												0.444	1.122	1.867	0.825						0.88	0.652		0.635			1.181			0.756
		1.357												0.761	1.045	1.139	0.922						0.835	0.783		0.7			1.311			1.201
		2.278												0.964	0.969	1.019	1.181						0.998	0.47		0.845			1.052			0.928
														1.219	1.311	0.887	0.941						0.908	1.076		1.248			0.739			1.023
														0.765	1.254	1.376	0.875						0.941	0.875		0.91			0.601
														1.219	2.943	1.291	0.83						1.122	0.729		0.598			0.908
														0.966	1.576	1.386	2.282						1.019			1.293			0.941
														0.964	1.008		1.043						1.122			0.608			0.744
														0.761	1.059								1.052			0.624			0.875
														0.756									1.167			0.882			0.906
														0.774															0.934
														1.028															0.922
														1.021															0.825
														0.989															0.557
														1.046															1.114
																													0.993
																													1.174
																													0.793
																													1.181
																													1.114
																													0.835
																													1.867

## Sheet: Fig_8A
Preincubation			0mM cPTIO						0.2mM cPTIO
control(0 time)			400ppm			800ppm			400ppm			800ppm
Day1	Day2	Day3	Day1	Day2	Day3	Day1	Day2	Day3	Day1	Day2	Day3	Day1	Day2	Day3
1.305	2.201	1.026	2.306	2.04	1.336	0.808	1.314	0.846	0.917	1.327	1.745	1.384	1.833	1.782
1.268	2.152	1.947	1.359	1.226	1.156	0.909	0.831	0.924	1.774	1.344	1.086	2.175	1.41	1.115
1.855	2.324	1.616	1.386	1.376	1.206	0.976	0.633	0.972	1.719	1.215	0.875	0.924	2.091	1.109
1.797	1.313	1.348	1.359	1.41	1.021	0.871	0.684	0.597	1.081	1.167	1.863	1.998	1.346	1.606
2.018	1.484	0.94	1.221	2.334	0.909	0.799	0.621	1.119	1.087	2.935	2.326	1.364	0.884	1.329
2.347	1.968	2.004	1.221	1.025	1.492	0.941	0.6	0.775	1.495	2.152	1.531	2.034	1.361	1.125
1.716	2.132	2.013	1.316	2.613	1.514	1.377	0.687	0.715	0.954	1.556	1.314	1.95	1.125	1.53
1.959	1.925	1.634	1.453	1.813	1.292	1.407	1.011	1.079	1.417	1.268	0.967	1.03	1.342	1.99
1.959	2.558	1.727	1.609	1.516	1.316	0.668	0.7	1.207	1.463	2.401	1.463	1.162	0.956	1.547
1.716	2.106	1.447	1.424	2.009	1.345	0.98	0.797	1.011	1.576	3.006	1.596	1.635	2.042	1.529
1.111	1.314	1.09	0.906	1.383	2.052	1.494	0.616	0.826	1.002	0.924	2.03	1.187	0.924	2.162
1.226	1.902	1.929	1.26	1.18	1.239	1.053	1.087	1.1	0.937	1.958	0.956	1.087	1.69	0.799
1.33	1.535	1.975	1.806	2.238	1.554	0.849	0.598	1.221	1.809	2.2	0.637	1.144	1.69	1.037
1.568	1.183	1.269	1.589	1.215	1.863	0.849	0.752	0.98	1.118	1.705	1.958	2.091	1.995	0.864
2.011	2.051	1.979	1.678	1.292	2.442	1.215	1.492	0.943	1.005	2.009	1.384	1.009	1.234	1.78
1.74	2.391	1.733	2.7	1.344	1.8	0.696	1.015	1.125	1.58	1.539	2.565	0.072	0.935	0.951
1.109	2.201	1.958	1.363	1.699	0.986	1.399	0.808	1.342	0.814	1.171	1.36	0.861	2.268	1.534
1.092	1.616	1.492	1.65	1.788	1.239	0.449	0.747	0.871	1.232	1.507	1.239	1.135	1.362	0.895
1.309	2.285	1.06	1.386	1.638	2.275	0.525	0.694	0.666	1.386	1.811	1.439	0.82	1.438	2.689
1.187	1.827	2.499	2.351	1.558	2.004	0.682	0.734	1.201	1.847	2.483	2.386	1.151	2.042	1.547
1.48	1.913	1.124	2.11	1.426	1.609	0.626	1.255	1.234	1.195	1.995	1.207	1.397	1.508	1.193
1.435	1.654	1.323	1.698	1.307	0.805	0.795	0.597	1.038	1.508	1.589	0.629	1.483	1.426	0.928
1.435	1.668	1.463	1.857	1.58	1.295	0.641	0.78	0.98	1.276	2.022	1.393	1.58	1.64	1.337
1.237	1.584	1.503	1.015	2.052	1.734	0.597	0.906	0.836	1.056	1.087	1.102	1.898	1.925	1.377
1.226	1.4	1.009	0.956	1.742	1.971	1.25	0.764	1.102	1.284	1.604	1.24	1.79	1.53	1.43
2.004	1.716	1.359	1.75	1.769	2.771	0.539	1.215	0.999	1.307	1.589	0.877	1.037	0.815	0.722
1.35	1.971	0.999	1.038	2.131	1.413	0.775	0.924	0.951	1.483	1.589	1.8	1.077	1.332	0.646
1.215	2.113	2.509	2.717	1.005	1.706	1.379	0.712	1.247	0.78	1.232	1.07	1.478	1.958	0.924
1.111	1.674	0.942	1.265	1.478	1.728	0.83	0.725	1.037	2.03	1.958	1.845	1.209	1.681	1.467
1.458	1.833	0.87	1.951	1.1	1.435	0.802	0.715	1.18	0.834	1.535	1.589	1.132	0.963	1.207
1.557	1.368	1.503	1.79	1.023	1.811	0.795	0.666	0.654	1.053	3.071	1.817	1.478	1.332	1.242
1.239	2.04	1.386	1.038	1.13	1.296	0.814	0.68	0.722	1.176	2.23	0.663	1.043	1.088	1.62
1.025	1.143	1.656	0.98	1.914	1.728	1.05	0.646	1.173	1.435	1.551	1.467	2.217	1.025	1.687
2.004	1.556	0.871	1.123	1.187	1.852	0.846	1.251	0.826	1.119	1.413	1.918	2.106	1.36	1.435
1.092	1.171	1.317	0.887	1.794	1.221	0.78	1.108	1.87	1.209	2.049	1.918	1.616	1.242	1.346
1.092	1.635	1.203	1.653	1.589	1.327	0.834	0.959	1.309	1.137	2.285	1.011	1.933	1.62	1.591
2.034	1.283	0.894	1.398	1.463	1.514	0.715	0.694	0.734	1.044	1.508	1.463	1.813	1.152	1.929
1.327	1.794	1.643	0.911	1.264	1.207	1.361	1.187	1.221	1.601	2.724	1.119	1.811	1.604	1.251
1.066	1.269	1.132	1.589	1.978		0.775	0.657	1.055	1.45	1.556	1.591	1.824	1.24	1.348
1.146	1.823	1.956	1.495	1.146		0.804	0.679	1.238	2.262	2.144	1.935	1.698	1.959	0.909
	2.737	0.876	0.861	1.348		0.897	1.386	0.943	1.002	1.167	2.051	1.628	2.241	1.023
	1.835	1.628	0.871	1.902		1.014	0.569	0.754	1.222	1.342	1.45	1.316	1.384	0.888
		1.957	1.537	1.847		0.713	0.598	1.131		1.817	1.322	1.087	1.265
		1.375		2.236		0.992	0.81			2.018	1.734	1.556	1.1
		2.291		1.354		0.576	1.384			2.174	1.848		0.882
				1.422		0.778	1.031			1.951	1.765		0.998
				1.705		0.715	1.083			2.116			2.23
				1.201		0.577	0.834			1.193			2.04
				1.951		0.891	0.634			1.794			1.594
				2.042			1.051			2.049			1.471
				1.45									0.846
				1.323									1.529
				2.113									1.367
				1.667									1.296
				1.18									1.589

## Sheet: Fig_8D
	abosrbtion at 630 nm						nmol phosphate/min/µg						Mean and SEM (nmol phosphate/min/µg)
Treatment	Replicate_1	Replicate_2	Replicate_3	Replicate_4	Replicate_5	Replicate_6	Replicate_1	Replicate_2	Replicate_3	Replicate_4	Replicate_5	Replicate_6	Mean	SEM
GST-ABI2 (28 nM) only	0.525	0.611	0.486	0.527	0.601	0.591	2.08555	2.49249	1.9237	2.11329	2.45087	2.4	2.2428	0.0955087
GST-ABI2 (28 nM)+ SNP (5 micro molar)	0.51	0.497	0.507	0.524	0.462	0.461	2.01618	1.96532	2.02081	2.09942	1.80809	1.79884	1.9512	0.0499764
GST-ABI2 (28 nM)+ SNP (10 micro molar)	0.443	0.445	0.445	0.433	0.522	0.482	1.70636	1.72486	1.7341	1.67861	2.08555	1.89595	1.8	0.0643248
GST-ABI2 (28 nM)+ SNP (20 micro molar)	0.458	0.426	0.45	0.451	0.504	0.524	1.77572	1.63699	1.75723	1.76185	2.00231	2.09017	1.836	0.0700459
GST-ABI2 (28 nM)+ SNP (25 micro molar)	0.395	0.368	0.4	0.372	0.378	0.39	1.48439	1.36879	1.52601	1.39653	1.41965	1.47052	1.44	0.024196
GST-ABI2 (28 nM)+ SNP (30 micro molar)	0.351	0.338	0.347	0.336	0.383	0.363	1.28092	1.23006	1.28092	1.23006	1.44277	1.34566	1.2936	0.0331478
GST-ABI2 (28 nM)+ SNP (45 micro molar)	0.345	0.343	0.338	0.335	0.411	0.418	1.25318	1.25318	1.23931	1.22543	1.57225	1.6	1.3404	0.0725953
GST-ABI2(28 nM)+ SNP (50 micro molar)	0.36	0.344	0.356	0.343	0.438	0.467	1.32254	1.2578	1.32254	1.26243	1.69711	1.82659	1.44	0.101238

## Sheet: Fig_S1
Preincubation			0mM SNAP						0.05mM SNAP						0.15mM SNAP
control(0 time)			400ppm			800ppm			400ppm			800ppm			400ppm			800ppm
10min			10min			10min			10min			10min			10min			10min
Day1	Day2	Day3	Day1	Day2	Day3	Day1	Day2	Day3	Day1	Day2	Day3	Day1	Day2	Day3	Day1	Day2	Day3	Day1	Day2	Day3
0.884	0.979	1.246	1.086	1.671	0.679	0.673	1.133	1.312	1.022	1.266	1.694	0.905	0.807	1.457	2.679	0.678	1.467	0.845	0.96	0.801
2.078	1.098	1.608	1.527	1.563	0.884	1.36	1.69	0.608	1.29	1.533	2.525	0.96	0.842	0.988	1.392	1.788	1.331	1.024	0.829	0.975
1.344	1.912	1.238	1.416	0.836	2.272	1.02	1.305	0.794	1.635	1.484	0.975	1.001	1.089	0.87	2.049	1.607	0.791	0.854	0.796	0.884
2.399	1.423	1.401	1.694	1.249	1.946	1.475	1.172	1.307	1.195	2.381	1.408	1.001	0.972	0.741	1.02	1.521	0.928	0.948	0.572	0.908
1.665	1.074	1.048	1.182	1.714	1.619	2.185	0.875	1.159	0.956	1.992	1.341	1.205	1.131	1.161	1.076	1.751	1.016	0.783	0.768	0.967
1.637	1.586	1.857	1.737	1.602	1.592	1.855	1.122	1.01	1.976	0.926	1.22	1.768	0.603	0.839	0.966	0.947	0.895	0.667	0.818	1.103
0.95	1.752	0.988	1.633	0.845	1.942	1.566	0.825	0.902	1.22	1.827	1.448	1.186	0.975	0.813	0.98	1.244	0.663	0.875	0.87	0.928
1.317	1.016	1.424	1.401	1.203	1.378	1.162	0.989	1.195	1.174	1.976	1.386	1.305	0.664	0.733	1.374	1.426	0.824	0.663	0.699	0.814
1.637	1.31	1.594	0.984	1.449	1.419	1.264	1.466	0.959	0.863	1.676	2.063	1.043	0.875	0.996	0.563	1.567	1.445	1.205	0.904	0.988
1.536	1.37	2.201	1.466	1.281	1.214	2.682	0.975	1.217	1.502	1.057	1.167	0.89	0.782	1.134	0.841	1.228	0.779	1.422	1.228	0.721
0.836	1.919	1.567	1.089	0.962	1.847	1.405	1.933	1.589	1.502	1.141	1.637	0.998	0.73	0.798	1.521	1.322	1.949	0.884	0.584	0.826
1.961	1.163	1.635	1.432	1.428	1.267	1.392	1.69	1.076	0.91	1.491	1.37	0.687	0.923	0.807	1.044	1.637	1.055	0.68	0.96	0.978
1.903	0.995	1.738	1.37	1.459	1.303	0.875	1.154	1.225	1.208	3.09	1.331	0.762	0.724	1.191	1.093	1.894	1.811	0.858	0.559	0.827
0.688	2.009	1.874	1.831	1.586	1.5	1.194	1.307	0.696	2.289	1.827	1.312	1.024	1.225	1.237	0.731	1.05	1.437	0.85	1.089	0.921
1.448	1.885	1.165	1.633	1.697	1.001	0.913	1.124	0.944	2.272	2.1	2.584	0.733	1.159	0.64	0.872	1.275	1.553	0.923	1.398	0.708
1.574	2.198	2.22	1.949	1.751	1.707	2.139	1.06	0.829	0.964	1.866	0.838	1.02	0.931	0.814	0.619	1.416	1.409	0.767	0.754	1.387
1.019	1.843	1.522	1.405	1.434	1.748	1.071	1.214	1.074	0.963	2.433	1.567	1.054	0.996	0.89	1.54	1.845	0.975	0.644	0.794	1.305
1.052	1.555	1.28	1.815	1.748	1.614	1.305	1.05	1.093	2.06	1.763	1.966	1.076	1.239	0.757	1.321	1.574	1.019	0.603	0.825	0.79
1.821	2.046	2.682	1.118	1.686	1.598	1.107	1.272	0.934	1.477	1.448	1.134	1.311	0.768	0.825	0.98	1.396	1.072	0.86	0.79	0.728
1.089	1.217	1.694	1.743	1.034	2.895	1.931	0.815	1.263	0.775	2.159	1.233	1.373	0.854	0.667	0.791	1.209	1.305	1.124	0.794	1.196
0.975	2.035	1.739	1.329	0.979	1.558	0.522	1.433	1.224	2.532	1.627	1.475	1.455	0.701	0.884	0.959	1.25	1.266	1.044	0.746	0.895
1.255	1.714	2.027	1.683	1.909	1.449	1.107	0.884	1.08	1.213	1.308	1.271	0.679	0.655	0.705	0.966	0.826	0.956	1.239	0.777	0.87
0.793	1.651	1.577	1.477	0.925	1.303	1.099	1.101	1.421	0.661	1.684	1.328	2.331	0.813	0.813	0.95	1.107	0.928	0.6	0.89	0.947
0.733	2.04	1.426	1.416	2.119	1.641	1.846	1.004	1.63	2.488	1.412	2.169	1.071	0.998	0.827	1.141	1.491	0.836	0.589	0.602	0.942
1.435	1.604	1.651	0.83	1.754	1.857	1.238	1.01	1.005	1.491	1.461	1.442	0.948	0.978	1.409	0.826	0.817	0.948	0.772	1.791	1.335
1.906	1.705	1.522	1.179	0.984	2.205	1.214	0.983	1.025	2.06	2.148	1.287	1.037	1.134	0.817	0.894	1.213	0.994	0.842	0.894	0.848
0.895	1.483	1.857	1.536	1.773	2.817	0.754	0.777	1.428	1.831	1.686	0.693	0.904	0.86	1.052	0.802	1.136	1.363	1.383	0.706	0.899
0.863	1.405	1.544	1.228	1.788	1.614	1.278	1.076	1.916	1.594	2.013	0.649	1.014	0.717	1.024	1.205	1.343	1.335	0.985	0.845	1.118
0.923	1.788	1.752	1.425	1.129	1.845	0.979	0.966	1.398	1.229	1.629	1.577	0.761	1.093	1.02	1.422	0.998	1.166	1.245	1.214	0.998
1.317	0.764	1.608	1.874	1.666	1.598	1.141	1.052	1.199	1.651	1.81	0.843	1.014	0.96	0.747	1.217	0.746	1.433	0.777	1.187	1.014
1.357	1.686	1.849	1.823	1.683	1.724	1.019	1.462	1.341	2.144	1.846	0.947	1.654	0.894	0.769	1.036	1.597	1.266	0.652	0.997	0.937
0.896	0.886	1.186	1.976	2.067	2.267	1.344	1.029	1.36	1.949	1.527	1.846	0.807	0.761	1.019	1.303	1.749		0.718	0.654	0.783
1.341	1.004	1.307	1.654	2.258	1.065	1.384	1.737	0.905	1.751	1.076	1.384	0.63	0.836	1.001	0.678	1.652		0.827	1.119	0.971
0.717	1.416	1.805	1.743	2.3	1.751	1.169	1.416	1.482	0.952	1.919	1.536	0.83	0.713	0.847	0.872	1.105		0.928	0.699	0.94
0.929	2.104	1.921	0.95	1.874	2.249	1.942		0.594	1.432	1.536	1.299	0.8	1.266	1.214	1.052	1.676		0.683	0.631	1.141
1.717	1.725	1.375	1.392	1.198	1.752	1.942		1.078	1.126	1.788	1.426	1.422	0.633	0.847	1.029	1.483		0.635		1.278
1.238	1.775	1.25	2.089	1.168	1.546	1.721		1.024	1.13	1.502	1.374	0.923	1.067	0.934	1.534	2.615		1.037		0.647
1.341	1.419	1.651	1.335	2.771	1.477	1.775		1.325	1.847	1.597	1.124	0.703	0.767	0.988	0.941	1.462		0.816		1.119
1.815	1.533	1.686	0.906	1.63		0.708		0.995	0.783	1.672	1.296	0.95	0.89	0.978	0.789	0.895		1.213		0.895
1.145	1.187	1.737	1.307	1.092		0.848		0.761	1.976	1.16	1.791	1.043	0.512	0.95	1.037	1.25		0.619		0.756
1.15	1.384	1.854	1.358	1.85		1.416			1.846	2.22	1.069	0.884	0.923	0.801	1.136	1.665		1.069
0.67			1.466	1.641		0.905			1.433	1.477		0.543	1.199		1.313	1.401		1.103
1.408			0.994	1.422		0.794			1.814			1.264	0.844		1.833	0.698		1.013
1.574			1.651	1.96		1.145			1.502			1.069	1.174		0.944	1.04		0.829
0.728			1.266	1.449					0.875			0.842			1.362	1.545
0.795												0.928				1.008
1.991												0.847				1.278
1.017
1.379
2.371
2.3
